# Supplementary material for: (meso-5,5,7,12,12,14-Hexamethyl-1,4,8,11-tetra­aza­cyclo­tetra­deca­ne)copper(II) bis­[O,O′-(o-phenyl­ene)dithio­phosphate]
Source: Acta Crystallogr Sect E Struct Rep Online. 2010 Nov 17;66(Pt 12):m1593. doi: 10.1107/S1600536810046684 (PMC3011723; doi:10.1107/S1600536810046684)
Supplement: Supplementary file 1 [file e-66-m1593-sup1.cif]

##############################################################################
###                                                                        ###
###        Electronic paper (Acta Crystallographica Section E)             ###
###                                                                        ###
##############################################################################
#                                                                            #
# This CIF contains the data in a paper accepted for publication in Acta     #
# Crystallographica Section E. It conforms to the requirements of Notes      #
# for Authors for Section E, and has been peer reviewed under the auspices   #
# of the IUCr Commission on Journals.                                        #
#                                                                            #
# Full details of the Crystallographic Information File format               #
# are given in the paper "The Crystallographic Information File (CIF):       #
# a New Standard Archive File for Crystallography" by S. R. Hall, F. H.      #
# Allen and I. D. Brown [Acta Cryst. (1991), A47, 655-685].                  #
#                                                                            #
# The current version of the core CIF dictionary is obtainable from          #
# ftp://ftp.iucr.org/pub/cif_core.dic. The current version number is 2.4.    #
#                                                                            #
# Software is freely available for graphical display of the structure(s) in  #
# this CIF.  For information consult the CIF home page http://www.iucr.org/  #
# cif/home.html                                                              #
#                                                                            #
# This file may be used for bona fide research purposes within the           #
# scientific community so long as proper attribution is given to the journal # 
# article from which it was obtained.                                        #
#                                                                            #
##############################################################################
                                             
data_I
_audit_creation_method     SHELXL-97
_chemical_name_systematic
;
(<i>meso</i>-5,5,7,12,12,14-Hexamethyl-1,4,8,11-
tetraazacyclotetradecane)copper(II)
bis[<i>O</i>,<i>O</i>'-(<i>o</i>-phenylene)dithiophosphate]
;
_chemical_name_common     ?
_chemical_formula_moiety     'C16 H36 Cu N4 2+, 2(C6 H4 O2 P S2 -)'
_chemical_formula_sum     'C28 H44 Cu N4 O4 P2 S4'
_chemical_formula_iupac     '[Cu (C16 H36 N4)] (C6 H4 O2 P S2)2'
_chemical_formula_weight     754.39
_chemical_melting_point     ?
_symmetry_cell_setting     monoclinic
_symmetry_space_group_name_H-M     'P 21/c'
_symmetry_space_group_name_Hall     '-P 2ybc'
loop_
    _symmetry_equiv_pos_as_xyz
    'x, y, z'
    '-x, y+1/2, -z+1/2'
    '-x, -y, -z'
    'x, -y-1/2, z-1/2'
_cell_length_a     12.3107(4)
_cell_length_b     12.1612(3)
_cell_length_c     12.3703(4)
_cell_angle_alpha     90.00
_cell_angle_beta     107.136(3)
_cell_angle_gamma     90.00
_cell_volume     1769.78(9)
_cell_formula_units_Z     2
_cell_measurement_reflns_used     4041
_cell_measurement_theta_min     3.239
_cell_measurement_theta_max     29.1616
_cell_measurement_temperature     294(2)
_exptl_crystal_description     'block'
_exptl_crystal_colour     'dark-violet'
_exptl_crystal_size_max     0.38
_exptl_crystal_size_mid     0.34
_exptl_crystal_size_min     0.28
_exptl_crystal_density_diffrn     1.416
_exptl_crystal_density_meas     ?
_exptl_crystal_density_method     'not measured'
_exptl_crystal_F_000     790
_exptl_absorpt_coefficient_mu     0.982
_exptl_absorpt_correction_type     multi-scan
_exptl_absorpt_process_details
                                  '(CrysAlis Pro RED; Oxford Diffraction, 2009)'
_exptl_absorpt_correction_T_min     0.697
_exptl_absorpt_correction_T_max     0.761
_exptl_special_details
;
;
_diffrn_ambient_temperature     294(2)
_diffrn_radiation_type     'Mo K\a'
_diffrn_radiation_wavelength     0.7107
_diffrn_radiation_source     'fine-focus sealed tube'
_diffrn_radiation_monochromator     graphite
_diffrn_measurement_device_type     'Oxford Diffraction Xcalibur Eos'
_diffrn_measurement_method     \w
_diffrn_detector_area_resol_mean     16.0874
_diffrn_reflns_number     7203
_diffrn_reflns_av_R_equivalents     0.0178
_diffrn_reflns_av_sigmaI/netI     0.0355
_diffrn_reflns_theta_min     3.25
_diffrn_reflns_theta_max     26.37
_diffrn_reflns_theta_full     26.37
_diffrn_measured_fraction_theta_max     0.999
_diffrn_measured_fraction_theta_full     0.999
_diffrn_reflns_limit_h_min     -14
_diffrn_reflns_limit_h_max     15
_diffrn_reflns_limit_k_min     -15
_diffrn_reflns_limit_k_max     14
_diffrn_reflns_limit_l_min     -15
_diffrn_reflns_limit_l_max     8
_diffrn_standards_number     ?
_diffrn_standards_interval_count     0
_diffrn_standards_interval_time     ?
_diffrn_standards_decay_%     ?
_refine_special_details
;
Refinement of <i>F</i>^2^ against ALL reflections. The weighted <i>R</i>-factor
<i>wR</i> and goodness of fit <i>S</i> are based on <i>F</i>^2^, conventional
<i>R</i>-factors <i>R</i> are based on <i>F</i>, with <i>F</i> set to zero for
negative <i>F</i>^2^. The threshold expression of <i>F</i>^2^ >
\s(<i>F</i>^2^) is used only for calculating <i>R</i>-factors(gt) <i>etc</i>.
and is not relevant to the choice of reflections for refinement.
<i>R</i>-factors based on <i>F</i>^2^ are statistically about twice as large
as those based on <i>F</i>, and <i>R</i>- factors based on ALL data will be
even larger.
;
_reflns_number_total     3621
_reflns_number_gt     2662
_reflns_threshold_expression     I>2sigma(I)
_refine_ls_structure_factor_coef     Fsqd
_refine_ls_matrix_type     full
_refine_ls_R_factor_all     0.0430
_refine_ls_R_factor_gt     0.0291
_refine_ls_wR_factor_gt     0.0702
_refine_ls_wR_factor_ref     0.0720
_refine_ls_goodness_of_fit_ref     1.020
_refine_ls_restrained_S_all     1.020
_refine_ls_number_reflns     3621
_refine_ls_number_parameters     199
_refine_ls_number_restraints     0
_refine_ls_hydrogen_treatment     constr
_refine_ls_weighting_scheme     calc
_refine_ls_weighting_details
         'calc w=1/[\s^2^(Fo^2^)+(0.0358P)^2^+0.0000P] where P=(Fo^2^+2Fc^2^)/3'
_atom_sites_solution_hydrogens     geom
_atom_sites_solution_primary     direct
_atom_sites_solution_secondary     difmap
_refine_ls_shift/su_max     0.001
_refine_ls_shift/su_mean     0.000
_refine_diff_density_max     0.233
_refine_diff_density_min     -0.373
_refine_ls_extinction_method     none
_refine_ls_extinction_coef     ?
loop_
    _atom_type_symbol
    _atom_type_description
    _atom_type_scat_dispersion_real
    _atom_type_scat_dispersion_imag
    _atom_type_scat_source
    'C' 'C' 0.0033 0.0016
                         'International Tables Vol C Tables 4.2.6.8 and 6.1.1.4'
    'H' 'H' 0.0000 0.0000
                         'International Tables Vol C Tables 4.2.6.8 and 6.1.1.4'
    'N' 'N' 0.0061 0.0033
                         'International Tables Vol C Tables 4.2.6.8 and 6.1.1.4'
    'O' 'O' 0.0106 0.0060
                         'International Tables Vol C Tables 4.2.6.8 and 6.1.1.4'
    'P' 'P' 0.1023 0.0942
                         'International Tables Vol C Tables 4.2.6.8 and 6.1.1.4'
    'S' 'S' 0.1246 0.1234
                         'International Tables Vol C Tables 4.2.6.8 and 6.1.1.4'
    'Cu' 'Cu' 0.3201 1.2651
                         'International Tables Vol C Tables 4.2.6.8 and 6.1.1.4'
_computing_data_collection     'CrysAlis Pro CCD (Oxford Diffraction, 2009)'
_computing_cell_refinement     'CrysAlis Pro CCD (Oxford Diffraction, 2009)'
_computing_data_reduction     'CrysAlis Pro RED (Oxford Diffraction, 2009)'
_computing_structure_solution     'SHELXS97 (Sheldrick, 2008)'
_computing_structure_refinement     'SHELXS97 (Sheldrick, 2008)'
_computing_molecular_graphics     'ORTEP-3 for Windows (Farrugia, 1997)'
_computing_publication_material     'SHELXL97 (Sheldrick, 2008)'
loop_
    _atom_site_type_symbol
    _atom_site_label
    _atom_site_fract_x
    _atom_site_fract_y
    _atom_site_fract_z
    _atom_site_U_iso_or_equiv
    _atom_site_adp_type
    _atom_site_calc_flag
    _atom_site_refinement_flags
    _atom_site_occupancy
    _atom_site_disorder_assembly
    _atom_site_disorder_group
    C C1 0.60607(18) 0.32263(15) 0.63651(17) 0.0421(5) Uani d . 1 . .
    H H1A 0.6460 0.2530 0.6438 0.050 Uiso calc R 1 . .
    H H1B 0.5573 0.3210 0.6854 0.050 Uiso calc R 1 . .
    C C6 0.5147(2) 0.85983(17) 0.5043(2) 0.0750(9) Uani d . 1 . .
    H H6B 0.4588 0.8709 0.5434 0.113 Uiso calc R 1 . .
    H H6A 0.4810 0.8734 0.4250 0.113 Uiso calc R 1 . .
    H H6C 0.5770 0.9096 0.5336 0.113 Uiso calc R 1 . .
    C C3 0.69922(17) 0.62275(15) 0.67689(17) 0.0385(5) Uani d . 1 . .
    C C4 0.62020(18) 0.72195(15) 0.64523(18) 0.0448(5) Uani d . 1 . .
    H H4A 0.5636 0.7154 0.6853 0.054 Uiso calc R 1 . .
    H H4B 0.6647 0.7872 0.6739 0.054 Uiso calc R 1 . .
    C C2 0.69001(16) 0.41537(15) 0.67066(18) 0.0417(5) Uani d . 1 . .
    H H2B 0.7315 0.4094 0.7503 0.050 Uiso calc R 1 . .
    H H2A 0.7441 0.4122 0.6275 0.050 Uiso calc R 1 . .
    C C5 0.55801(18) 0.74158(14) 0.52163(18) 0.0412(5) Uani d . 1 . .
    H H5 0.6116 0.7305 0.4777 0.049 Uiso calc R 1 . .
    C C8 0.7587(2) 0.62675(19) 0.80430(19) 0.0669(7) Uani d . 1 . .
    H H8A 0.7031 0.6214 0.8445 0.100 Uiso calc R 1 . .
    H H8C 0.7993 0.6949 0.8231 0.100 Uiso calc R 1 . .
    H H8B 0.8111 0.5665 0.8253 0.100 Uiso calc R 1 . .
    C C7 0.78770(19) 0.62258(17) 0.6133(2) 0.0589(7) Uani d . 1 . .
    H H7B 0.8442 0.5677 0.6449 0.088 Uiso calc R 1 . .
    H H7C 0.8232 0.6936 0.6198 0.088 Uiso calc R 1 . .
    H H7A 0.7516 0.6063 0.5349 0.088 Uiso calc R 1 . .
    P P1 0.76165(4) 0.41284(4) 0.34491(4) 0.03621(14) Uani d . 1 . .
    S S1 0.62560(5) 0.50447(5) 0.31713(5) 0.05140(17) Uani d . 1 . .
    S S2 0.77079(5) 0.27519(4) 0.42553(5) 0.04891(16) Uani d . 1 . .
    O O1 0.79072(12) 0.39508(11) 0.22398(12) 0.0475(4) Uani d . 1 . .
    O O2 0.87362(11) 0.49007(10) 0.40083(12) 0.0452(4) Uani d . 1 . .
    C C9 0.91021(16) 0.53308(17) 0.31328(19) 0.0411(5) Uani d . 1 . .
    N N1 0.53721(13) 0.33932(11) 0.51843(12) 0.0309(4) Uani d . 1 . .
    H H1 0.5849 0.3263 0.4759 0.037 Uiso calc R 1 . .
    C C10 0.98455(17) 0.61848(17) 0.3208(2) 0.0554(6) Uani d . 1 . .
    H H10 1.0162 0.6554 0.3886 0.067 Uiso calc R 1 . .
    C C13 0.8889(2) 0.50583(19) 0.1159(2) 0.0611(7) Uani d . 1 . .
    H H13 0.8572 0.4685 0.0483 0.073 Uiso calc R 1 . .
    C C14 0.86346(18) 0.47825(17) 0.21245(19) 0.0438(5) Uani d . 1 . .
    Cu Cu1 0.5000 0.5000 0.5000 0.03160(11) Uani d S 1 . .
    N N2 0.62678(12) 0.52077(11) 0.64861(13) 0.0315(4) Uani d . 1 . .
    H H2 0.5886 0.5211 0.7014 0.038 Uiso calc R 1 . .
    C C11 1.0108(2) 0.6478(2) 0.2226(3) 0.0656(8) Uani d . 1 . .
    H H11 1.0605 0.7058 0.2246 0.079 Uiso calc R 1 . .
    C C12 0.9647(2) 0.5925(2) 0.1231(3) 0.0713(8) Uani d . 1 . .
    H H12 0.9844 0.6133 0.0590 0.086 Uiso calc R 1 . .
loop_
    _atom_site_aniso_label
    _atom_site_aniso_U_11
    _atom_site_aniso_U_22
    _atom_site_aniso_U_33
    _atom_site_aniso_U_12
    _atom_site_aniso_U_13
    _atom_site_aniso_U_23
    C1 0.0483(13) 0.0289(10) 0.0428(12) 0.0079(9) 0.0039(10) 0.0100(9)
    C6 0.095(2) 0.0260(11) 0.086(2) -0.0022(12) -0.0002(17) 0.0049(12)
    C3 0.0387(11) 0.0351(11) 0.0366(12) -0.0048(9) 0.0034(9) -0.0070(9)
    C4 0.0538(14) 0.0319(11) 0.0451(13) -0.0057(10) 0.0093(11) -0.0101(10)
    C2 0.0377(11) 0.0350(11) 0.0446(13) 0.0084(10) -0.0001(10) 0.0061(9)
    C5 0.0477(13) 0.0242(10) 0.0493(14) -0.0043(9) 0.0107(11) 0.0009(9)
    C8 0.0761(18) 0.0619(15) 0.0461(15) -0.0064(14) -0.0075(13) -0.0119(12)
    C7 0.0427(13) 0.0543(14) 0.0793(19) -0.0091(11) 0.0173(13) -0.0009(13)
    P1 0.0333(3) 0.0453(3) 0.0317(3) -0.0046(2) 0.0121(2) -0.0077(2)
    S1 0.0385(3) 0.0599(4) 0.0593(4) 0.0075(3) 0.0198(3) 0.0164(3)
    S2 0.0556(4) 0.0443(3) 0.0498(4) 0.0056(3) 0.0203(3) -0.0009(3)
    O1 0.0522(9) 0.0577(9) 0.0393(9) -0.0202(8) 0.0239(7) -0.0174(7)
    O2 0.0381(8) 0.0580(9) 0.0381(8) -0.0114(7) 0.0092(7) -0.0122(7)
    C9 0.0276(11) 0.0434(12) 0.0522(14) -0.0006(9) 0.0116(10) 0.0005(10)
    N1 0.0352(8) 0.0224(8) 0.0354(9) 0.0057(7) 0.0107(7) 0.0047(7)
    C10 0.0321(12) 0.0496(13) 0.0775(19) -0.0012(10) 0.0050(12) 0.0001(13)
    C13 0.0662(16) 0.0712(17) 0.0568(16) -0.0033(14) 0.0352(14) -0.0009(13)
    C14 0.0371(12) 0.0526(14) 0.0468(14) -0.0015(10) 0.0201(10) -0.0047(10)
    Cu1 0.03122(18) 0.02070(16) 0.0368(2) 0.00205(14) 0.00057(14) 0.00432(14)
    N2 0.0308(9) 0.0325(9) 0.0305(9) 0.0028(7) 0.0080(7) 0.0025(7)
    C11 0.0361(13) 0.0555(15) 0.109(2) 0.0023(12) 0.0270(15) 0.0229(16)
    C12 0.0622(17) 0.0794(19) 0.087(2) 0.0072(15) 0.0440(17) 0.0226(16)
_geom_special_details
;
All e.s.d.'s (except the e.s.d. in the dihedral angle between two l.s. planes)
are estimated using the full covariance matrix. The cell e.s.d.'s are taken
into account individually in the estimation of e.s.d.'s in distances, angles
and torsion angles; correlations between e.s.d.'s in cell parameters are only
used when they are defined by crystal symmetry. An approximate (isotropic)
treatment of cell e.s.d.'s is used for estimating e.s.d.'s involving l.s.
planes.
;
loop_
    _geom_bond_atom_site_label_1
    _geom_bond_atom_site_label_2
    _geom_bond_site_symmetry_2
    _geom_bond_distance
    _geom_bond_publ_flag
    C1 H1A . 0.9700 ?
    C1 H1B . 0.9700 ?
    C1 C2 . 1.504(3) ?
    C1 N1 . 1.471(2) ?
    C6 H6B . 0.9600 ?
    C6 H6A . 0.9600 ?
    C6 H6C . 0.9600 ?
    C6 C5 . 1.527(3) ?
    C3 C4 . 1.527(3) ?
    C3 C8 . 1.531(3) ?
    C3 C7 . 1.520(3) ?
    C3 N2 . 1.507(2) ?
    C4 H4A . 0.9700 ?
    C4 H4B . 0.9700 ?
    C4 C5 . 1.514(3) ?
    C2 H2B . 0.9700 ?
    C2 H2A . 0.9700 ?
    C2 N2 . 1.483(2) ?
    C5 H5 . 0.9800 ?
    C5 N1 3_666 1.498(2) ?
    C8 H8A . 0.9600 ?
    C8 H8C . 0.9600 ?
    C8 H8B . 0.9600 ?
    C7 H7B . 0.9600 ?
    C7 H7C . 0.9600 ?
    C7 H7A . 0.9600 ?
    P1 S1 . 1.9560(7) ?
    P1 S2 . 1.9348(8) ?
    P1 O1 . 1.6517(14) ?
    P1 O2 . 1.6429(14) ?
    O1 C14 . 1.386(2) ?
    O2 C9 . 1.392(2) ?
    C9 C10 . 1.369(3) ?
    C9 C14 . 1.382(3) ?
    N1 C5 3_666 1.499(2) ?
    N1 H1 . 0.9100 ?
    N1 Cu1 . 2.0047(13) ?
    C10 H10 . 0.9300 ?
    C10 C11 . 1.391(3) ?
    C13 H13 . 0.9300 ?
    C13 C14 . 1.363(3) ?
    C13 C12 . 1.393(3) ?
    Cu1 N1 3_666 2.0047(13) ?
    Cu1 N2 . 2.0466(15) ?
    Cu1 N2 3_666 2.0466(15) ?
    N2 H2 . 0.9100 ?
    C11 H11 . 0.9300 ?
    C11 C12 . 1.370(4) ?
    C12 H12 . 0.9300 ?
loop_
    _geom_angle_atom_site_label_1
    _geom_angle_atom_site_label_2
    _geom_angle_atom_site_label_3
    _geom_angle_site_symmetry_1
    _geom_angle_site_symmetry_3
    _geom_angle
    _geom_angle_publ_flag
    C1 C2 H2B . . 110.0 ?
    C1 C2 H2A . . 110.0 ?
    C1 N1 C5 . 3_666 113.81(14) ?
    C1 N1 H1 . . 105.6 ?
    C1 N1 Cu1 . . 107.04(11) ?
    H1A C1 H1B . . 108.3 ?
    C6 C5 H5 . . 108.4 ?
    H6B C6 H6A . . 109.5 ?
    H6B C6 H6C . . 109.5 ?
    H6A C6 H6C . . 109.5 ?
    C3 C4 H4A . . 107.7 ?
    C3 C4 H4B . . 107.7 ?
    C3 C8 H8A . . 109.5 ?
    C3 C8 H8C . . 109.5 ?
    C3 C8 H8B . . 109.5 ?
    C3 C7 H7B . . 109.5 ?
    C3 C7 H7C . . 109.5 ?
    C3 C7 H7A . . 109.5 ?
    C3 N2 Cu1 . . 123.54(11) ?
    C3 N2 H2 . . 103.1 ?
    C4 C3 C8 . . 108.33(17) ?
    C4 C5 C6 . . 110.00(17) ?
    C4 C5 H5 . . 108.4 ?
    H4A C4 H4B . . 107.1 ?
    C2 C1 H1A . . 109.9 ?
    C2 C1 H1B . . 109.9 ?
    C2 N2 C3 . . 115.21(15) ?
    C2 N2 Cu1 . . 106.18(11) ?
    C2 N2 H2 . . 103.1 ?
    H2B C2 H2A . . 108.4 ?
    C5 C6 H6B . . 109.5 ?
    C5 C6 H6A . . 109.5 ?
    C5 C6 H6C . . 109.5 ?
    C5 C4 C3 . . 118.56(17) ?
    C5 C4 H4A . . 107.7 ?
    C5 C4 H4B . . 107.7 ?
    C5 N1 H1 3_666 . 105.6 ?
    C5 N1 Cu1 3_666 . 118.17(12) ?
    H8A C8 H8C . . 109.5 ?
    H8A C8 H8B . . 109.5 ?
    H8C C8 H8B . . 109.5 ?
    C7 C3 C4 . . 111.59(18) ?
    C7 C3 C8 . . 109.55(19) ?
    H7B C7 H7C . . 109.5 ?
    H7B C7 H7A . . 109.5 ?
    H7C C7 H7A . . 109.5 ?
    S2 P1 S1 . . 120.01(4) ?
    O1 P1 S1 . . 108.55(6) ?
    O1 P1 S2 . . 111.01(6) ?
    O2 P1 S1 . . 108.48(5) ?
    O2 P1 S2 . . 111.31(6) ?
    O2 P1 O1 . . 94.43(7) ?
    C9 O2 P1 . . 108.12(12) ?
    C9 C10 H10 . . 121.4 ?
    C9 C10 C11 . . 117.2(2) ?
    C9 C14 O1 . . 111.67(19) ?
    N1 C1 H1A . . 109.9 ?
    N1 C1 H1B . . 109.9 ?
    N1 C1 C2 . . 108.83(15) ?
    N1 C5 C6 3_666 . 111.41(17) ?
    N1 C5 C4 3_666 . 110.13(15) ?
    N1 C5 H5 3_666 . 108.4 ?
    N1 Cu1 N1 . 3_666 180.0 ?
    N1 Cu1 N2 3_666 3_666 85.98(6) ?
    N1 Cu1 N2 . 3_666 94.02(6) ?
    N1 Cu1 N2 . . 85.98(6) ?
    N1 Cu1 N2 3_666 . 94.02(6) ?
    C10 C9 O2 . . 126.6(2) ?
    C10 C9 C14 . . 121.3(2) ?
    C10 C11 H11 . . 119.4 ?
    C13 C14 O1 . . 126.3(2) ?
    C13 C14 C9 . . 122.0(2) ?
    C13 C12 H12 . . 119.3 ?
    C14 O1 P1 . . 108.47(12) ?
    C14 C9 O2 . . 112.15(18) ?
    C14 C13 H13 . . 121.5 ?
    C14 C13 C12 . . 116.9(2) ?
    Cu1 N1 H1 . . 105.6 ?
    Cu1 N2 H2 . . 103.1 ?
    N2 C3 C4 . . 107.57(15) ?
    N2 C3 C8 . . 109.63(16) ?
    N2 C3 C7 . . 110.12(16) ?
    N2 C2 C1 . . 108.46(15) ?
    N2 C2 H2B . . 110.0 ?
    N2 C2 H2A . . 110.0 ?
    N2 Cu1 N2 . 3_666 180.0 ?
    C11 C10 H10 . . 121.4 ?
    C11 C12 C13 . . 121.4(3) ?
    C11 C12 H12 . . 119.3 ?
    C12 C13 H13 . . 121.5 ?
    C12 C11 C10 . . 121.1(2) ?
    C12 C11 H11 . . 119.4 ?
loop_
    _geom_torsion_atom_site_label_1
    _geom_torsion_atom_site_label_2
    _geom_torsion_atom_site_label_3
    _geom_torsion_atom_site_label_4
    _geom_torsion_site_symmetry_1
    _geom_torsion_site_symmetry_2
    _geom_torsion_site_symmetry_3
    _geom_torsion_site_symmetry_4
    _geom_torsion
    _geom_torsion_publ_flag
    C1 C2 N2 C3 . . . . -179.14(16) ?
    C1 C2 N2 Cu1 . . . . -38.57(18) ?
    C1 N1 Cu1 N2 . . . . 15.68(13) ?
    C1 N1 Cu1 N2 . . . 3_666 -164.32(13) ?
    C3 C4 C5 C6 . . . . -162.4(2) ?
    C3 C4 C5 N1 . . . 3_666 74.4(2) ?
    C4 C3 N2 C2 . . . . 178.22(16) ?
    C4 C3 N2 Cu1 . . . . 45.3(2) ?
    C2 C1 N1 C5 . . . 3_666 -173.86(16) ?
    C2 C1 N1 Cu1 . . . . -41.42(18) ?
    C5 N1 Cu1 N2 3_666 . . . 145.70(14) ?
    C5 N1 Cu1 N2 3_666 . . 3_666 -34.30(14) ?
    C8 C3 C4 C5 . . . . 175.34(19) ?
    C8 C3 N2 C2 . . . . -64.2(2) ?
    C8 C3 N2 Cu1 . . . . 162.85(14) ?
    C7 C3 C4 C5 . . . . 54.7(2) ?
    C7 C3 N2 C2 . . . . 56.4(2) ?
    C7 C3 N2 Cu1 . . . . -76.55(19) ?
    P1 O1 C14 C9 . . . . 14.3(2) ?
    P1 O1 C14 C13 . . . . -165.8(2) ?
    P1 O2 C9 C10 . . . . 165.19(17) ?
    P1 O2 C9 C14 . . . . -15.6(2) ?
    S1 P1 O1 C14 . . . . 90.71(13) ?
    S1 P1 O2 C9 . . . . -90.46(12) ?
    S2 P1 O1 C14 . . . . -135.33(12) ?
    S2 P1 O2 C9 . . . . 135.39(11) ?
    O1 P1 O2 C9 . . . . 20.78(13) ?
    O2 P1 O1 C14 . . . . -20.48(14) ?
    O2 C9 C10 C11 . . . . 179.29(18) ?
    O2 C9 C14 O1 . . . . 0.8(3) ?
    O2 C9 C14 C13 . . . . -179.1(2) ?
    C9 C10 C11 C12 . . . . -0.6(3) ?
    N1 C1 C2 N2 . . . . 54.5(2) ?
    N1 Cu1 N2 C3 . . . . 149.25(14) ?
    N1 Cu1 N2 C3 3_666 . . . -30.75(14) ?
    N1 Cu1 N2 C2 3_666 . . . -167.17(12) ?
    N1 Cu1 N2 C2 . . . . 12.83(12) ?
    C10 C9 C14 O1 . . . . -179.94(17) ?
    C10 C9 C14 C13 . . . . 0.2(3) ?
    C10 C11 C12 C13 . . . . 0.7(4) ?
    C14 C9 C10 C11 . . . . 0.1(3) ?
    C14 C13 C12 C11 . . . . -0.4(4) ?
    N2 C3 C4 C5 . . . . -66.2(2) ?
    C12 C13 C14 O1 . . . . -179.9(2) ?
    C12 C13 C14 C9 . . . . -0.1(3) ?
loop_
    _geom_hbond_atom_site_label_D
    _geom_hbond_atom_site_label_H
    _geom_hbond_atom_site_label_A
    _geom_hbond_site_symmetry_A
    _geom_hbond_distance_DH
    _geom_hbond_distance_HA
    _geom_hbond_distance_DA
    _geom_hbond_angle_DHA
    N1 H1 S2 . 0.91 2.62 3.4849(16) 159.5
    N2 H2 S1 3_666 0.91 2.60 3.2715(16) 131.5
    C1 H1A O1 4_566 0.97 2.52 3.449(2) 160
data_global
_journal_date_recd_electronic     2010-11-08
_journal_date_accepted     2010-11-11
_journal_name_full     'Acta Crystallographica, Section E'
_journal_year     2010
_journal_volume     66
_journal_issue     12
_journal_page_first     m1593
_journal_page_last     m1593
_journal_paper_category     QM
_journal_coeditor_code     XU5086
_publ_contact_author_name     'Jian-Shen Feng'
_publ_contact_author_address
; College of Chemistry and Pharmaceutical Engineering
  Sichuan University of Science and Engineering,
  643000 Zigong,Sichuan,
  People's Republic of China
;
_publ_contact_author_email     fjsh8177@163.com
_publ_contact_author_fax     '+86 813 5505838'
_publ_contact_author_phone     '+86 813 5505969'
_publ_section_title
;\
(<i>meso</i>-5,5,7,12,12,14-Hexamethyl-1,4,8,11-tetraazacyclotetradecane)\
copper(II) bis[<i>O</i>,<i>O</i>'-(<i>o</i>-phenylene)dithiophosphate]
;
loop_
    _publ_author_name
    _publ_author_footnote
    _publ_author_address
    'Jian-Shen Feng' .
;
College of Chemistry and Pharmaceutical Engineering
  Sichuan University of Science and Engineering ,
  643000 Zigong, Sichuan,
  People's Republic of China
;
    'Li-Ke Zou' .
;
College of Chemistry and Pharmaceutical Engineering
  Sichuan University of Science and Engineering ,
  643000 Zigong, Sichuan,
  People's Republic of China
;
    'Bin Xie' .
;
College of Chemistry and Pharmaceutical Engineering
  Sichuan University of Science and Engineering ,
  643000 Zigong, Sichuan,
  People's Republic of China
;
    'Yang-Guang Xiang' .
;
College of Chemistry and Pharmaceutical Engineering
  Sichuan University of Science and Engineering ,
  643000 Zigong, Sichuan,
  People's Republic of China
;
    'Chuan Lai' .
;
College of Chemistry and Pharmaceutical Engineering
  Sichuan University of Science and Engineering ,
  643000 Zigong, Sichuan,
  People's Republic of China
;
