# Supplementary material for: (meso-5,5,7,12,12,14-Hexamethyl-1,4,8,11-tetra­aza­cyclo­tetra­deca­ne)copper(II) bis­[O,O′-(o-phenyl­ene)dithio­phosphate]
Source: Acta Crystallogr Sect E Struct Rep Online. 2010 Nov 17;66(Pt 12):m1593. doi: 10.1107/S1600536810046684 (PMC3011723; doi:10.1107/S1600536810046684)
Supplement: Supplementary file 2 [file e-66-m1593-Isup2.hkl]

# 
# h,k,l, Fc-squared, Fo-squared, sigma(Fo-squared) and status flag 
# 
data_I
_shelx_title ' 20100902_s1_xb in P2(1)/c'  
_shelx_refln_list_code        4 
_shelx_F_calc_maximum      231.87 
_exptl_crystal_F_000       790.00 
_reflns_d_resolution_high  0.8000 
 
loop_ 
 _symmetry_equiv_pos_as_xyz 
 'x, y, z' 
 '-x, y+1/2, -z+1/2' 
 '-x, -y, -z' 
 'x, -y-1/2, z-1/2' 
 
_cell_length_a    12.3107 
_cell_length_b    12.1612 
_cell_length_c    12.3703 
_cell_angle_alpha  90.000 
_cell_angle_beta  107.136 
_cell_angle_gamma  90.000 
 
_shelx_F_squared_multiplier     1.000 
 
loop_ 
 _refln_index_h 
 _refln_index_k 
 _refln_index_l 
 _refln_F_squared_calc 
 _refln_F_squared_meas 
 _refln_F_squared_sigma 
 _refln_observed_status 
   2   0   0      279.31      317.90      5.20 o 
   3   0   0     2540.04     2513.27     57.55 o 
   4   0   0     5771.20     5588.61     52.49 o 
   5   0   0     1756.01     1810.70     33.01 o 
   6   0   0       51.01       42.40      8.65 o 
   7   0   0     5797.92     5567.87     55.92 o 
   8   0   0    11632.14    11317.90     85.47 o 
   9   0   0      164.64      177.74     15.99 o 
  10   0   0      394.16      402.19     22.19 o 
  11   0   0      826.03      844.02     31.44 o 
  12   0   0       79.40       70.22     17.17 o 
  13   0   0      571.28      573.50     30.67 o 
  14   0   0       60.64       53.12     19.98 o 
   2   1   0      743.40      815.26     10.00 o 
   3   1   0     4277.95     4327.38     28.34 o 
   4   1   0     1213.48     1227.08     19.70 o 
   5   1   0     1425.85     1437.00     16.24 o 
   6   1   0      313.17      324.28      8.85 o 
   7   1   0      556.23      544.67     14.01 o 
   8   1   0      771.04      775.50     17.62 o 
   9   1   0      159.99      148.80     11.01 o 
  10   1   0      342.65      352.01     35.18 o 
  11   1   0       26.49       25.03     10.74 o 
  12   1   0      360.89      375.61     17.55 o 
  13   1   0       37.27       38.43     12.53 o 
  14   1   0       16.20       15.83     20.86 o 
   0   2   0    19260.15    18767.78    124.16 o 
   1   2   0      196.04      199.88      2.78 o 
   2   2   0     1422.64     1528.88     26.67 o 
   3   2   0      713.07      676.96      9.60 o 
   4   2   0     3958.11     4356.45     31.86 o 
   5   2   0     5226.53     5393.05     53.51 o 
   6   2   0     1941.58     1938.61     17.01 o 
   7   2   0     1304.78     1206.74     26.53 o 
   8   2   0     4924.77     4849.85     55.90 o 
   9   2   0     1559.55     1518.79     24.54 o 
  10   2   0      469.08      470.38     16.72 o 
  11   2   0       53.49       39.45     10.85 o 
  12   2   0        1.33        3.55     11.14 o 
  13   2   0       97.97       90.87     22.66 o 
  14   2   0       92.13       92.96     22.39 o 
   1   3   0       49.75       51.11      1.76 o 
   2   3   0      604.94      705.70      6.63 o 
   3   3   0       35.39       36.03      2.63 o 
   4   3   0      727.61      775.95     22.96 o 
   5   3   0       16.63       11.04      3.36 o 
   6   3   0      537.85      524.82      8.84 o 
   7   3   0       58.07       62.09      5.15 o 
   8   3   0        5.28       11.08      7.08 o 
   9   3   0        7.83        7.86      8.05 o 
  10   3   0       26.30       25.89      8.67 o 
  11   3   0      137.88      129.22     11.77 o 
  12   3   0       30.80       41.45     20.83 o 
  13   3   0        2.35       -8.21     22.39 o 
  14   3   0        0.43        0.76     22.47 o 
   0   4   0     3727.94     3889.38     19.98 o 
   1   4   0     5861.92     5876.47     15.12 o 
   2   4   0     2545.20     2394.92     23.24 o 
   3   4   0     2102.50     2200.79     14.81 o 
   4   4   0    12424.67    13024.41    120.24 o 
   5   4   0     1265.77     1220.06     48.68 o 
   6   4   0       48.59       42.08      5.20 o 
   7   4   0     1968.99     1937.06     21.80 o 
   8   4   0     3751.26     3506.32    110.94 o 
   9   4   0     1309.21     1335.68     21.74 o 
  10   4   0       62.21       77.81      9.62 o 
  11   4   0       22.00       19.81     18.02 o 
  12   4   0       18.60        9.55     20.11 o 
  13   4   0      101.38       81.14     24.55 o 
  14   4   0      159.36      157.65     21.01 o 
   1   5   0     1460.75     1473.59      9.65 o 
   2   5   0     2095.13     2231.60     23.36 o 
   3   5   0     9233.28     9614.87     73.29 o 
   4   5   0       75.49      118.13      4.33 o 
   5   5   0      315.92      303.31      9.66 o 
   6   5   0        0.03        0.70      3.85 o 
   7   5   0      258.64      249.03     14.22 o 
   8   5   0       37.84       36.26      6.66 o 
   9   5   0       33.38       35.31      7.59 o 
  10   5   0      726.85      732.68     35.24 o 
  11   5   0       42.28       27.39     20.43 o 
  12   5   0      256.73      244.88     20.85 o 
  13   5   0        2.36        1.31     17.07 o 
   0   6   0     2277.87     2280.53     22.39 o 
   1   6   0     4004.98     3843.57     16.14 o 
   2   6   0    13499.07    13367.55     52.54 o 
   3   6   0      916.53      982.28     11.57 o 
   4   6   0     3438.47     3640.27     26.62 o 
   5   6   0     1913.34     1848.54     36.14 o 
   6   6   0     3446.19     3348.35     31.59 o 
   7   6   0      248.03      229.29      9.37 o 
   8   6   0     1951.61     1876.76     48.24 o 
   9   6   0     2092.84     2090.27     86.25 o 
  10   6   0      824.86      815.76     27.09 o 
  11   6   0      114.05      104.76     17.58 o 
  12   6   0       46.21       44.63     17.52 o 
  13   6   0      159.38      184.02     20.91 o 
   1   7   0      504.15      492.21      6.70 o 
   2   7   0       77.13       79.98      3.74 o 
   3   7   0     1647.80     1612.90     13.19 o 
   4   7   0       16.52       16.70      3.74 o 
   5   7   0        0.95        1.35      2.59 o 
   6   7   0      714.71      657.97     23.62 o 
   7   7   0      500.48      475.33     19.27 o 
   8   7   0      710.50      697.63     58.62 o 
   9   7   0        1.90        3.39     14.90 o 
  10   7   0        1.39        0.15     15.43 o 
  11   7   0      109.96       94.14     16.65 o 
  12   7   0       25.56       24.58     24.60 o 
  13   7   0        3.76        6.81     17.73 o 
   0   8   0    10712.73    10925.69     56.25 o 
   1   8   0     1267.87     1219.42     11.66 o 
   2   8   0      872.89      879.51      9.82 o 
   3   8   0      717.24      681.43      9.63 o 
   4   8   0      258.45      259.86      7.20 o 
   5   8   0      129.13      125.44      3.68 o 
   6   8   0      918.42      900.24     25.19 o 
   7   8   0      736.49      768.18     23.98 o 
   8   8   0     1354.96     1431.78     32.13 o 
   9   8   0      130.18      146.04     17.57 o 
  10   8   0      339.69      349.02     21.71 o 
  11   8   0       43.94       44.23     15.18 o 
  12   8   0       17.93       15.94     16.95 o 
   1   9   0     1688.71     1628.61     18.07 o 
   2   9   0      552.16      529.73      7.88 o 
   3   9   0      170.36      171.31      6.15 o 
   4   9   0        6.22        2.29     10.51 o 
   5   9   0      317.95      301.04     15.99 o 
   6   9   0      120.22      136.24     21.00 o 
   7   9   0      194.33      196.73     16.94 o 
   8   9   0      220.92      213.59     19.58 o 
   9   9   0        1.20        5.42     14.79 o 
  10   9   0        0.33      -10.06     15.97 o 
  11   9   0        1.54       -1.72     14.50 o 
   0  10   0     3029.26     3028.23     34.59 o 
   1  10   0      308.27      312.33      9.84 o 
   2  10   0       46.50       50.43      7.70 o 
   3  10   0      158.66      174.09     13.51 o 
   4  10   0       61.96       73.37     12.30 o 
   5  10   0       15.45       20.23     12.59 o 
   6  10   0      144.59      140.21     14.67 o 
   7  10   0      927.58      939.32     27.65 o 
   8  10   0      979.01     1020.90     29.82 o 
   9  10   0      236.04      250.32     20.32 o 
  10  10   0      181.96      182.95     21.25 o 
  11  10   0      342.51      363.22     27.31 o 
   1  11   0      189.06      199.55     12.58 o 
   2  11   0      312.87      323.25     14.40 o 
   3  11   0        9.90       18.60     10.88 o 
   4  11   0      111.40       79.84     13.74 o 
   5  11   0       12.45       21.23     13.25 o 
   6  11   0       40.78       47.69     14.06 o 
   7  11   0        2.19        7.63     19.53 o 
   8  11   0        3.92      -15.42     21.50 o 
   9  11   0       60.61       38.24     23.18 o 
  10  11   0       84.65       79.18     25.13 o 
   0  12   0     1443.19     1391.98     49.95 o 
   1  12   0     1106.45     1041.19     38.88 o 
   2  12   0      371.58      334.60     28.32 o 
   3  12   0      264.36      249.44     16.87 o 
   4  12   0      135.60      136.47     15.33 o 
   5  12   0      158.49      154.95     16.62 o 
   6  12   0       49.53       43.90     14.71 o 
   7  12   0      155.22      174.95     46.66 o 
   8  12   0      458.13      466.92     24.10 o 
   9  12   0      120.88      129.31     20.21 o 
   1  13   0      101.02      112.48     21.34 o 
   2  13   0        1.94        8.07     25.16 o 
   3  13   0       51.91       53.40     22.51 o 
   4  13   0        3.47        5.15     20.74 o 
   5  13   0       10.93       19.66     23.81 o 
   6  13   0       18.92       36.90     25.89 o 
   7  13   0        8.79        3.06     17.59 o 
   0  14   0      530.91      537.55     42.42 o 
   1  14   0      312.41      327.85     36.09 o 
   2  14   0       84.02       74.21     30.84 o 
   3  14   0      152.43      197.04     32.94 o 
   4  14   0      241.69      286.04     35.84 o 
   5  14   0      123.16      144.07     30.11 o 
   1  15   0      130.72      106.43     30.75 o 
   2  15   0       68.71       63.92     31.28 o 
 -14   1   1      305.77      291.54     26.70 o 
 -13   1   1        1.36        3.22     11.24 o 
 -12   1   1       20.95       16.21     10.57 o 
 -11   1   1      216.57      216.86     13.48 o 
 -10   1   1      516.46      512.77     17.68 o 
  -9   1   1      221.90      204.21     11.13 o 
  -8   1   1     1112.90     1104.35     19.02 o 
  -7   1   1     8209.80     7906.70     54.89 o 
  -6   1   1     1991.87     1889.89     20.28 o 
  -5   1   1      530.77      549.35     10.53 o 
  -4   1   1      149.78      131.92      3.62 o 
  -3   1   1      294.57      364.22      5.85 o 
  -2   1   1     5839.01     5968.33     20.10 o 
   1   1   1    23210.12    21059.55     39.07 o 
   2   1   1     5515.70     5516.78     20.03 o 
   3   1   1     5131.74     5152.28     27.88 o 
   4   1   1     1447.46     1378.91     12.36 o 
   5   1   1      264.30      269.56      7.32 o 
   6   1   1       52.18       46.95      6.93 o 
   7   1   1       26.21       14.18      9.37 o 
   8   1   1     4544.15     4551.28     40.84 o 
   9   1   1     2185.83     2132.49     30.50 o 
  10   1   1      135.51      143.60     16.28 o 
  11   1   1      311.59      316.22     30.25 o 
  12   1   1       62.90       69.98     13.80 o 
  13   1   1        7.62        2.60     13.40 o 
  14   1   1        0.74       -5.69     20.77 o 
 -14   2   1        4.20        8.02     14.42 o 
 -13   2   1        1.96       -1.95     18.55 o 
 -12   2   1       65.54       64.93     11.82 o 
 -11   2   1      145.23      138.07     11.36 o 
 -10   2   1      343.26      338.19     13.91 o 
  -9   2   1       32.45       32.09      8.00 o 
  -8   2   1      369.27      369.12     12.23 o 
  -7   2   1      979.91     1016.58     12.95 o 
  -6   2   1     1198.64     1228.76     12.61 o 
  -5   2   1      805.55      877.97     18.70 o 
  -4   2   1     1859.62     1869.45     13.65 o 
  -3   2   1     6028.91     6484.92     32.63 o 
  -2   2   1    19336.90    19686.22     35.71 o 
  -1   2   1     4586.15     4952.52     47.03 o 
   0   2   1     2492.12     2564.51      9.83 o 
   1   2   1       46.27       43.59      2.03 o 
   2   2   1    24136.23    22747.20    133.40 o 
   3   2   1     6227.79     6308.44     26.48 o 
   4   2   1      155.60      139.46      7.39 o 
   5   2   1     2819.77     2831.39     34.14 o 
   6   2   1     1805.06     1873.70     18.25 o 
   7   2   1     1571.72     1508.33     22.62 o 
   8   2   1       20.20       28.51      8.64 o 
   9   2   1      761.43      747.51     19.40 o 
  10   2   1       27.95       34.46     10.83 o 
  11   2   1      456.32      457.44     18.53 o 
  12   2   1      211.22      207.93     15.62 o 
  13   2   1      123.12      118.11     24.93 o 
  14   2   1        9.29        4.46     20.44 o 
 -14   3   1      356.25      361.72     23.08 o 
 -13   3   1      496.73      509.38     24.16 o 
 -12   3   1      117.25      113.72     21.66 o 
 -11   3   1       24.26       21.14      8.93 o 
 -10   3   1       85.35       73.22      9.35 o 
  -9   3   1      742.74      722.42     21.86 o 
  -8   3   1     2361.01     2220.35     24.53 o 
  -7   3   1     4153.68     3977.18     29.39 o 
  -6   3   1     1919.26     1671.52     25.66 o 
  -5   3   1     6748.37     6821.01     21.55 o 
  -4   3   1      381.79      329.11     13.59 o 
  -3   3   1     1349.02     1589.53     24.14 o 
  -2   3   1     3956.12     4129.24     18.12 o 
  -1   3   1      893.48     1068.16      7.59 o 
   0   3   1      990.57      999.84      7.25 o 
   1   3   1    16275.47    16180.33     71.05 o 
   2   3   1     5077.23     5123.77     30.56 o 
   3   3   1     7487.66     7503.66     28.46 o 
   4   3   1       11.80       37.75      4.80 o 
   5   3   1      565.30      527.11      9.77 o 
   6   3   1     2889.91     2914.82    110.02 o 
   7   3   1       66.69       50.49      8.00 o 
   8   3   1     1380.60     1320.72     22.71 o 
   9   3   1     2293.89     2228.30     30.66 o 
  10   3   1      828.97      875.77     21.53 o 
  11   3   1      442.08      460.09     17.99 o 
  12   3   1      194.06      157.39     25.29 o 
  13   3   1      126.25      157.70     26.37 o 
  14   3   1       39.95       40.32     21.67 o 
 -14   4   1        4.11        4.47     17.23 o 
 -13   4   1        1.09       -9.32     17.06 o 
 -12   4   1        0.15       -4.68     15.16 o 
 -11   4   1        0.68       -4.74     12.80 o 
 -10   4   1      223.51      208.80      9.85 o 
  -9   4   1       34.76       30.56      6.27 o 
  -8   4   1       44.79       35.65      4.42 o 
  -7   4   1       11.97       14.62      4.28 o 
  -6   4   1       36.70       33.75      4.47 o 
  -5   4   1      730.69      755.71     17.08 o 
  -4   4   1      174.55      185.09      9.85 o 
  -3   4   1       49.65       60.54      3.92 o 
  -2   4   1      603.33      542.78      6.50 o 
  -1   4   1       77.66       79.34      1.72 o 
   0   4   1      636.22      664.89      5.64 o 
   1   4   1      182.82      213.08      3.80 o 
   2   4   1        8.41        8.05      3.54 o 
   3   4   1      783.25      711.64     10.81 o 
   4   4   1     1098.54     1106.85     12.27 o 
   5   4   1      337.51      315.44      9.82 o 
   6   4   1      173.25      172.23      8.58 o 
   7   4   1        8.02        8.17      6.61 o 
   8   4   1      826.22      826.64     18.26 o 
   9   4   1       18.05       11.26      8.78 o 
  10   4   1        0.01        0.91      8.69 o 
  11   4   1      193.52      173.38     23.28 o 
  12   4   1       20.24        8.67     20.16 o 
  13   4   1       26.97        9.69     20.25 o 
 -14   5   1      131.27      120.58     19.61 o 
 -13   5   1      406.14      466.18     25.41 o 
 -12   5   1        1.31       -4.41     15.58 o 
 -11   5   1        2.75       -2.53     14.66 o 
 -10   5   1       45.71       48.84     12.98 o 
  -9   5   1      997.88      955.75     33.17 o 
  -8   5   1     1479.82     1388.97     16.39 o 
  -7   5   1     2306.39     2126.42     37.54 o 
  -6   5   1        6.56        7.70      9.39 o 
  -5   5   1     2676.12     2696.67     31.21 o 
  -4   5   1     1424.80     1474.72     16.92 o 
  -3   5   1      469.86      485.49      8.53 o 
  -2   5   1     4382.43     4592.71     29.52 o 
  -1   5   1     2363.53     2332.93     16.43 o 
   0   5   1    10019.39    10544.23     36.83 o 
   1   5   1     9049.33     9452.42     24.02 o 
   2   5   1     4123.68     4048.48     19.07 o 
   3   5   1     3452.03     3379.18     67.88 o 
   4   5   1      140.52      207.59      7.34 o 
   5   5   1      763.92      815.03     14.61 o 
   6   5   1     2710.37     2735.69     36.33 o 
   7   5   1     1125.78     1076.57     18.27 o 
   8   5   1     1358.17     1261.12     21.08 o 
   9   5   1      519.12      520.82     15.83 o 
  10   5   1      660.14      712.74     34.18 o 
  11   5   1      405.20      401.79     31.77 o 
  12   5   1        4.01       -7.16     23.87 o 
  13   5   1        4.01        8.45     24.20 o 
 -13   6   1        2.83        3.32     15.39 o 
 -12   6   1       22.02        8.45     18.11 o 
 -11   6   1       24.02       13.07     14.92 o 
 -10   6   1      531.88      520.40     22.49 o 
  -9   6   1       44.88       45.24     13.41 o 
  -8   6   1      584.26      542.10     20.24 o 
  -7   6   1      364.80      388.88     22.95 o 
  -6   6   1       18.28       32.47      6.64 o 
  -5   6   1       21.21       22.40      5.90 o 
  -4   6   1        3.43        4.35      5.10 o 
  -3   6   1     2212.30     2322.13     29.57 o 
  -2   6   1       80.97       93.49      3.59 o 
  -1   6   1      126.13      137.62      4.03 o 
   0   6   1        3.46        9.55      2.42 o 
   1   6   1      620.30      644.11      6.86 o 
   2   6   1     2650.92     2831.84     23.42 o 
   3   6   1      536.14      548.22     10.10 o 
   4   6   1       91.98       98.54      7.68 o 
   5   6   1      673.26      716.10     14.00 o 
   6   6   1      411.87      396.37     13.72 o 
   7   6   1       69.16       72.96     10.88 o 
   8   6   1      170.97      169.36      9.91 o 
   9   6   1       25.00       21.27     18.82 o 
  10   6   1       91.69       83.06     21.16 o 
  11   6   1        6.59        3.33     23.94 o 
  12   6   1       15.59       19.04     21.72 o 
  13   6   1        0.02       -4.58     17.23 o 
 -13   7   1      447.91      478.51     26.76 o 
 -12   7   1       40.68       53.59     16.35 o 
 -11   7   1      143.32      161.81     19.55 o 
 -10   7   1        1.57        1.82     15.92 o 
  -9   7   1     1088.86     1087.75     28.68 o 
  -8   7   1      749.70      764.77     23.19 o 
  -7   7   1      138.07      141.59     14.87 o 
  -6   7   1     1341.90     1298.13     18.24 o 
  -5   7   1     6312.75     6455.29     36.25 o 
  -4   7   1       17.45       15.96      2.27 o 
  -3   7   1     1494.54     1557.57     13.95 o 
  -2   7   1     2376.29     2379.77     16.24 o 
  -1   7   1     1795.41     1664.13     11.51 o 
   0   7   1      202.60      189.09      5.10 o 
   1   7   1      753.11      675.15      7.57 o 
   2   7   1     5685.38     5325.14     49.22 o 
   3   7   1     4702.42     4606.99     68.96 o 
   4   7   1      174.10      170.19     12.05 o 
   5   7   1      175.30      165.96      7.67 o 
   6   7   1     2429.95     2385.56     33.51 o 
   7   7   1      192.60      201.64      8.38 o 
   8   7   1        8.23        5.49     14.34 o 
   9   7   1      699.97      687.91     29.11 o 
  10   7   1     1103.74     1118.68     31.20 o 
  11   7   1      162.42      121.63     19.86 o 
  12   7   1       33.04       41.61     17.02 o 
 -12   8   1      190.22      216.00     27.20 o 
 -11   8   1       43.14       41.08     16.93 o 
 -10   8   1      180.94      208.28     19.77 o 
  -9   8   1       50.82       49.80     14.96 o 
  -8   8   1      501.61      490.75     23.69 o 
  -7   8   1       36.14       33.11     13.57 o 
  -6   8   1     2404.42     2420.40     43.10 o 
  -5   8   1      114.08      112.87      8.10 o 
  -4   8   1      370.62      340.01      6.96 o 
  -3   8   1      701.68      653.81     14.35 o 
  -2   8   1     1203.03     1098.64      9.19 o 
  -1   8   1      770.38      788.08     11.40 o 
   0   8   1     1276.82     1236.87     14.37 o 
   1   8   1      985.38      954.03     11.73 o 
   2   8   1      164.50      164.83      5.24 o 
   3   8   1     1996.13     1932.91     15.10 o 
   4   8   1      882.49      883.67     12.59 o 
   5   8   1     1078.12     1087.61     28.57 o 
   6   8   1        0.11       -1.29      5.40 o 
   7   8   1     1352.09     1310.17     29.82 o 
   8   8   1       10.67       13.89     14.04 o 
   9   8   1      313.46      339.71     20.74 o 
  10   8   1       87.56       79.98     17.76 o 
  11   8   1       39.85       53.90     18.73 o 
  12   8   1        7.05        0.95     17.15 o 
 -12   9   1       24.92       29.00     27.79 o 
 -11   9   1      118.43      167.43     30.97 o 
 -10   9   1      280.21      305.01     29.04 o 
  -9   9   1       24.23       18.07     22.60 o 
  -8   9   1      645.77      673.20     33.90 o 
  -7   9   1     1624.09     1716.91     46.74 o 
  -6   9   1      985.18      953.70     34.92 o 
  -5   9   1       29.69       28.92     15.51 o 
  -4   9   1      314.09      337.15     21.56 o 
  -3   9   1      327.74      293.62      6.74 o 
  -2   9   1       13.20       13.02      6.02 o 
  -1   9   1       12.10       15.35      5.76 o 
   0   9   1     3286.52     3204.53     27.09 o 
   1   9   1     2392.66     2319.00     20.65 o 
   2   9   1        9.51       16.24      6.00 o 
   3   9   1      819.60      824.58     12.03 o 
   4   9   1     1486.88     1484.75     32.64 o 
   5   9   1       21.76       28.96      9.70 o 
   6   9   1       27.59       36.83     12.60 o 
   7   9   1      410.40      426.83     20.70 o 
   8   9   1      926.58     1001.67     29.45 o 
   9   9   1      411.07      414.96     21.42 o 
  10   9   1       71.87       78.21     18.07 o 
  11   9   1      566.63      531.65     27.05 o 
 -11  10   1        7.18       -2.48     27.75 o 
 -10  10   1        3.95        4.10     22.53 o 
  -9  10   1        8.29        9.89     20.95 o 
  -8  10   1        2.02      -15.65     22.48 o 
  -7  10   1       34.46       32.69     21.35 o 
  -6  10   1        4.62        6.03     17.85 o 
  -5  10   1        1.39        3.10     15.80 o 
  -4  10   1       57.96       63.80     16.32 o 
  -3  10   1      305.47      297.93     15.66 o 
  -2  10   1     1026.00      995.81     22.80 o 
  -1  10   1       30.66       32.76      6.32 o 
   0  10   1      465.73      442.64     11.14 o 
   1  10   1      352.35      371.88     10.50 o 
   2  10   1       70.00       80.89      9.40 o 
   3  10   1      338.26      392.06     13.61 o 
   4  10   1      109.10       75.89     10.10 o 
   5  10   1       34.66       30.02      9.88 o 
   6  10   1        4.81        2.82     10.45 o 
   7  10   1        4.48       10.03     10.78 o 
   8  10   1       59.53       62.24     13.07 o 
   9  10   1       38.96       25.37     17.55 o 
  10  10   1      214.58      208.89     19.84 o 
 -10  11   1      107.40      102.72     28.73 o 
  -9  11   1       57.93       53.76     25.57 o 
  -8  11   1      355.00      337.12     29.48 o 
  -7  11   1      574.17      596.74     33.12 o 
  -6  11   1     1140.50     1183.94     40.79 o 
  -5  11   1      540.32      574.26     53.57 o 
  -4  11   1      112.59      125.36     17.43 o 
  -3  11   1      405.44      441.35     22.96 o 
  -2  11   1      526.63      551.03     19.93 o 
  -1  11   1      218.18      232.32     13.19 o 
   0  11   1      508.15      503.22     15.82 o 
   1  11   1     2284.48     2252.74     30.27 o 
   2  11   1     1064.12     1050.17     20.36 o 
   3  11   1      299.21      330.36     16.36 o 
   4  11   1      300.69      308.30     14.02 o 
   5  11   1      568.37      590.54     17.93 o 
   6  11   1      143.97      136.57     12.96 o 
   7  11   1       12.05       13.40     11.77 o 
   8  11   1      487.02      535.41     20.56 o 
   9  11   1      943.74      937.41     37.65 o 
  -9  12   1       47.47       38.55     23.25 o 
  -8  12   1       73.64       84.43     23.40 o 
  -7  12   1       16.48       22.18     18.84 o 
  -6  12   1       85.71       94.60     20.88 o 
  -5  12   1       27.39       20.92     14.31 o 
  -4  12   1        4.16        4.23     13.48 o 
  -3  12   1      199.53      228.50     16.87 o 
  -2  12   1        0.03       -4.28     12.61 o 
  -1  12   1      164.15      166.01     18.73 o 
   0  12   1        0.51       -5.86     17.60 o 
   1  12   1       20.97       12.99     17.88 o 
   2  12   1        3.90       -4.65     16.09 o 
   3  12   1       12.58       13.81     22.49 o 
   4  12   1       29.25       29.16     12.93 o 
   5  12   1       38.14       32.53     13.17 o 
   6  12   1        1.13       -1.84     14.50 o 
   7  12   1        4.00        6.13     13.37 o 
   8  12   1       66.46       51.44     15.16 o 
  -7  13   1      652.97      659.28     46.74 o 
  -6  13   1      124.39      119.26     17.86 o 
  -5  13   1       29.29       18.42     15.18 o 
  -4  13   1      264.32      265.22     30.34 o 
  -3  13   1      748.98      777.06     42.97 o 
  -2  13   1        9.11      -13.24     26.93 o 
  -1  13   1      118.73      112.16     28.74 o 
   0  13   1     1099.91     1135.56     34.77 o 
   1  13   1     1309.16     1309.84     49.50 o 
   2  13   1      142.93      140.36     19.53 o 
   3  13   1      137.62      126.48     24.79 o 
   4  13   1      576.71      559.71     35.44 o 
   5  13   1      110.05      114.62     28.77 o 
   6  13   1        1.23        9.68     22.15 o 
   7  13   1       16.44       21.74     23.72 o 
  -5  14   1        8.01        8.79     26.20 o 
  -4  14   1       26.62       48.67     26.86 o 
  -3  14   1       36.01       57.25     27.63 o 
  -2  14   1       91.24      103.29     25.44 o 
  -1  14   1       81.56       93.57     32.36 o 
   0  14   1       38.26       29.15     19.67 o 
   1  14   1      142.88      127.21     21.65 o 
   2  14   1        6.92        5.75     24.50 o 
   3  14   1      282.43      332.75     33.86 o 
   4  14   1        3.91        8.58     28.61 o 
   5  14   1      270.78      239.55     32.49 o 
  -2  15   1        3.54        0.33     29.63 o 
  -1  15   1       71.82       68.30     30.92 o 
   0  15   1        1.69        8.17     27.44 o 
   1  15   1        8.61       -1.28     18.33 o 
 -15   0   2       11.34       -7.04     27.09 o 
 -14   0   2      550.00      503.40     33.59 o 
 -13   0   2      183.15      183.86     20.94 o 
 -12   0   2       65.98       55.52     16.06 o 
 -11   0   2     1995.95     2036.23     42.73 o 
 -10   0   2      452.61      462.05     21.51 o 
  -9   0   2      714.66      666.98     23.10 o 
  -8   0   2      958.60      966.87     25.28 o 
  -7   0   2     6608.50     6486.01     56.32 o 
  -6   0   2     3002.62     2901.02     41.67 o 
  -5   0   2     1347.11     1326.94     21.77 o 
  -4   0   2     4320.61     4414.01     26.05 o 
  -3   0   2    53763.00    50904.85    321.76 o 
  -2   0   2    33834.21    31650.86    818.50 o 
  -1   0   2    10394.34     9678.77    147.71 o 
   0   0   2     1374.55     1535.86     12.54 o 
   1   0   2    20622.18    20134.73     95.09 o 
   2   0   2     2888.68     2826.46     37.58 o 
   3   0   2     3737.55     3827.77     27.44 o 
   4   0   2     7966.96     7744.22     89.31 o 
   5   0   2    12032.24    11185.17     77.83 o 
   6   0   2       37.27       28.06     10.33 o 
   7   0   2      650.56      628.80     23.74 o 
   8   0   2      938.32      870.30     29.16 o 
   9   0   2     2167.42     2124.45     45.57 o 
  10   0   2       64.01       62.82     15.80 o 
  11   0   2       37.74       47.15     17.71 o 
  12   0   2      396.04      442.33     29.52 o 
  13   0   2      756.15      835.09     38.46 o 
 -15   1   2      110.47      107.73     20.11 o 
 -14   1   2        1.95        1.66     24.19 o 
 -13   1   2       77.61       93.27     14.86 o 
 -12   1   2       26.89       21.34     10.41 o 
 -11   1   2      314.98      292.83     14.29 o 
 -10   1   2       90.90      112.92     10.45 o 
  -9   1   2      140.11      147.86     10.13 o 
  -8   1   2      673.52      599.04     18.08 o 
  -7   1   2      338.65      351.52     13.01 o 
  -6   1   2      774.19      750.86     12.46 o 
  -5   1   2      408.32      442.12      7.08 o 
  -4   1   2     1521.24     1514.74     12.17 o 
  -3   1   2       19.50       16.63      3.23 o 
  -2   1   2     3922.10     4187.73     16.86 o 
  -1   1   2       36.19       46.10      2.20 o 
   0   1   2     5926.87     5981.17     17.70 o 
   1   1   2      726.71      736.12      9.29 o 
   2   1   2     3282.46     3372.15     19.73 o 
   3   1   2      985.53     1094.36      8.73 o 
   4   1   2     1550.82     1542.43     15.62 o 
   5   1   2      819.07      746.84     15.38 o 
   6   1   2      535.43      529.14     14.35 o 
   7   1   2      774.83      751.53     18.27 o 
   8   1   2       31.08       28.12      9.64 o 
   9   1   2      460.50      453.54     17.00 o 
  10   1   2       98.43      108.80     20.54 o 
  11   1   2       97.96      103.53     13.20 o 
  12   1   2       33.75       31.71     12.83 o 
  13   1   2       66.05       72.67     15.29 o 
 -15   2   2       36.93       33.05     15.84 o 
 -14   2   2      166.39      164.63     28.69 o 
 -13   2   2      763.78      810.14     26.89 o 
 -12   2   2      750.14      717.59     24.20 o 
 -11   2   2      253.84      229.87     11.18 o 
 -10   2   2       80.06       75.69      8.53 o 
  -9   2   2      369.41      413.21     13.03 o 
  -8   2   2      207.08      199.52      6.92 o 
  -7   2   2      693.66      694.67      9.71 o 
  -6   2   2     4123.59     4064.72     28.03 o 
  -5   2   2     8404.59     8523.15     58.21 o 
  -4   2   2     2097.43     2173.90     13.70 o 
  -3   2   2      653.03      738.81     10.60 o 
  -2   2   2      657.43      707.84      8.30 o 
  -1   2   2       17.05       28.21      1.85 o 
   0   2   2     5231.14     5554.35     20.87 o 
   1   2   2      277.78      257.53      3.97 o 
   2   2   2    12403.98    12249.23    101.60 o 
   3   2   2     7857.94     7816.46     42.34 o 
   4   2   2     2033.01     1981.18     20.74 o 
   5   2   2     1298.74     1156.44     11.70 o 
   6   2   2     2432.04     2394.96     28.19 o 
   7   2   2      112.29       93.40     10.09 o 
   8   2   2       28.31       25.79      9.63 o 
   9   2   2     1384.82     1372.88     34.21 o 
  10   2   2     1539.73     1575.09     29.75 o 
  11   2   2      410.39      441.83     19.65 o 
  12   2   2      337.72      337.79     19.06 o 
  13   2   2      545.18      602.60     35.64 o 
 -14   3   2       23.58       15.97     25.84 o 
 -13   3   2        0.98       11.27     15.97 o 
 -12   3   2      157.82      155.60     17.23 o 
 -11   3   2       38.62       34.82     13.88 o 
 -10   3   2       25.88       22.90     12.85 o 
  -9   3   2       13.02       15.17      6.17 o 
  -8   3   2       61.49       63.52      6.24 o 
  -7   3   2      155.92      157.77      7.62 o 
  -6   3   2      405.75      424.52      8.13 o 
  -5   3   2      258.63      251.59      5.33 o 
  -4   3   2       78.38       99.60     11.77 o 
  -3   3   2     4059.77     4261.37     18.15 o 
  -2   3   2      613.78      701.55      8.25 o 
  -1   3   2     4074.34     4137.97     18.59 o 
   0   3   2       83.23      101.24      3.42 o 
   1   3   2     1215.22     1319.70     18.31 o 
   2   3   2      327.77      300.82      5.37 o 
   3   3   2     2934.25     2979.41     28.46 o 
   4   3   2      758.49      726.94     10.94 o 
   5   3   2      151.13      133.84      6.45 o 
   6   3   2      946.50      999.38     14.31 o 
   7   3   2      128.80      132.21      7.53 o 
   8   3   2      481.46      487.40     16.37 o 
   9   3   2       61.52       60.60     14.15 o 
  10   3   2      382.70      372.79     24.25 o 
  11   3   2       36.51       47.45     13.02 o 
  12   3   2      229.45      256.66     29.15 o 
  13   3   2        4.51        5.80     21.40 o 
 -14   4   2      157.41      140.62     25.61 o 
 -13   4   2      545.27      533.75     36.55 o 
 -12   4   2      304.05      339.03     20.73 o 
 -11   4   2      267.82      293.06     18.36 o 
 -10   4   2      420.37      427.11     19.71 o 
  -9   4   2        5.17       -1.49     11.10 o 
  -8   4   2       26.07       30.03      4.84 o 
  -7   4   2      145.41      133.03      5.04 o 
  -6   4   2      967.57      948.00     37.98 o 
  -5   4   2      407.77      332.00     17.99 o 
  -4   4   2    11309.66    11740.07     78.80 o 
  -3   4   2     2558.82     2558.78     34.65 o 
  -2   4   2       62.75       81.98      2.63 o 
  -1   4   2     2113.49     2382.29     27.38 o 
   0   4   2     4974.50     4808.05     25.50 o 
   1   4   2     1035.55     1002.41     13.12 o 
   2   4   2      235.42      311.32      6.77 o 
   3   4   2     1368.23     1234.72     15.04 o 
   4   4   2     8680.82     8436.53     45.54 o 
   5   4   2       76.33       61.06      5.75 o 
   6   4   2      150.12      160.48      9.59 o 
   7   4   2      323.49      332.99     14.16 o 
   8   4   2      418.97      403.39     18.22 o 
   9   4   2      190.18      202.63     13.16 o 
  10   4   2      484.85      512.42     50.14 o 
  11   4   2     1510.05     1539.65     49.83 o 
  12   4   2      617.22      616.10     38.06 o 
  13   4   2        1.78       -4.89     24.37 o 
 -14   5   2       63.56       48.90     23.58 o 
 -13   5   2        5.32        5.44     25.42 o 
 -12   5   2        4.25       -5.22     15.65 o 
 -11   5   2      129.53      126.67     16.25 o 
 -10   5   2      123.16      118.96     16.03 o 
  -9   5   2       96.63       88.74     13.61 o 
  -8   5   2      823.10      837.93     23.00 o 
  -7   5   2        8.85       18.14     10.39 o 
  -6   5   2     2778.12     2733.52     46.83 o 
  -5   5   2     1637.79     1796.54     36.77 o 
  -4   5   2       41.54       32.70      3.95 o 
  -3   5   2        0.68        1.84      2.10 o 
  -2   5   2      838.85      830.52     13.07 o 
  -1   5   2      190.19      180.43      4.32 o 
   0   5   2     2138.36     2272.40     12.71 o 
   1   5   2      200.54      252.26      6.03 o 
   2   5   2       57.27       87.46      4.77 o 
   3   5   2      134.12      145.70      7.70 o 
   4   5   2      422.97      421.31     12.06 o 
   5   5   2      186.73      171.14     10.12 o 
   6   5   2        9.19       20.32      7.76 o 
   7   5   2      396.11      366.74     18.85 o 
   8   5   2      269.39      266.81     18.01 o 
   9   5   2        0.53        3.00      8.81 o 
  10   5   2      114.85       94.39     21.71 o 
  11   5   2        8.43       11.92     19.95 o 
  12   5   2        9.25        7.40     20.14 o 
  13   5   2       27.36       31.72     23.13 o 
 -13   6   2      540.72      557.11     39.98 o 
 -12   6   2      748.25      802.19     41.08 o 
 -11   6   2       60.65       48.70     20.80 o 
 -10   6   2        4.50        0.64     14.99 o 
  -9   6   2      438.45      428.15     19.85 o 
  -8   6   2      709.21      658.83     21.98 o 
  -7   6   2        2.72        3.46     15.31 o 
  -6   6   2      668.58      647.79     27.90 o 
  -5   6   2     8649.25     8539.83     38.80 o 
  -4   6   2     7802.81     7366.42    242.54 o 
  -3   6   2      440.46      424.78     26.31 o 
  -2   6   2      195.09      164.40      5.24 o 
  -1   6   2     2877.73     2734.38     31.39 o 
   0   6   2      988.57      966.60      8.51 o 
   1   6   2      456.72      459.89      7.03 o 
   2   6   2     1638.45     1472.29     13.66 o 
   3   6   2     9089.77     8624.61     83.39 o 
   4   6   2     1554.15     1532.75     54.82 o 
   5   6   2      262.59      277.74     11.20 o 
   6   6   2     1338.01     1287.41     21.64 o 
   7   6   2     1826.86     1731.28     41.46 o 
   8   6   2        9.82        9.43      8.34 o 
   9   6   2        6.69       17.69     20.20 o 
  10   6   2      736.78      806.27     40.56 o 
  11   6   2     1040.22     1061.45     45.32 o 
  12   6   2       27.99       25.35     21.44 o 
 -13   7   2       37.85       37.26     27.16 o 
 -12   7   2       28.78       19.80     28.36 o 
 -11   7   2       69.37       85.38     27.43 o 
 -10   7   2      110.38       80.57     21.15 o 
  -9   7   2        0.06       -0.86     19.19 o 
  -8   7   2      109.83       71.94     20.89 o 
  -7   7   2       75.23       82.63     18.16 o 
  -6   7   2      521.30      525.20     36.16 o 
  -5   7   2      436.59      430.83      9.59 o 
  -4   7   2        1.92        5.13     14.21 o 
  -3   7   2       23.60       30.29      4.47 o 
  -2   7   2      563.13      590.85     12.16 o 
  -1   7   2      117.84      117.85      4.01 o 
   0   7   2     1322.87     1324.08     11.90 o 
   1   7   2      271.74      272.07      7.05 o 
   2   7   2      106.99       96.33      6.08 o 
   3   7   2      296.08      318.41      9.87 o 
   4   7   2      723.78      759.89     19.88 o 
   5   7   2       14.74       22.27      6.30 o 
   6   7   2      436.34      456.94     14.52 o 
   7   7   2      168.93      166.61     13.36 o 
   8   7   2      360.34      340.26     26.82 o 
   9   7   2       49.16       67.24     22.86 o 
  10   7   2        0.03        0.71     23.31 o 
  11   7   2       25.41       42.70     22.81 o 
  12   7   2        1.78       14.19     22.59 o 
 -12   8   2      272.96      271.71     31.09 o 
 -11   8   2      198.86      193.73     31.04 o 
 -10   8   2       16.46       36.73     21.73 o 
  -9   8   2        8.37        6.34     19.93 o 
  -8   8   2      329.95      308.67     27.96 o 
  -7   8   2      583.96      626.87     31.64 o 
  -6   8   2      557.19      521.82     28.27 o 
  -5   8   2     2343.21     2057.92    138.99 o 
  -4   8   2     1664.09     1576.75     93.67 o 
  -3   8   2     1136.96     1138.47     25.11 o 
  -2   8   2      496.73      490.64     12.34 o 
  -1   8   2      864.12      916.95     13.79 o 
   0   8   2      438.10      434.06      8.39 o 
   1   8   2     1545.84     1509.89     15.60 o 
   2   8   2     1942.23     1886.07     22.45 o 
   3   8   2     3685.58     3746.82     33.62 o 
   4   8   2     1432.58     1491.22     25.73 o 
   5   8   2      802.45      818.79     13.52 o 
   6   8   2       22.72       31.18      6.66 o 
   7   8   2       86.47       81.83     14.87 o 
   8   8   2       18.05       13.88     14.05 o 
   9   8   2      298.30      281.54     20.06 o 
  10   8   2      110.43      117.95     16.22 o 
  11   8   2      439.79      447.40     39.61 o 
 -12   9   2       19.23       17.45     26.35 o 
 -11   9   2        3.45        2.55     23.41 o 
 -10   9   2      157.95      130.33     26.25 o 
  -9   9   2       17.57       42.47     20.68 o 
  -8   9   2        3.42        6.09     22.51 o 
  -7   9   2      401.21      386.65     28.16 o 
  -6   9   2        9.43       10.01     17.27 o 
  -5   9   2      106.53      106.08     19.63 o 
  -4   9   2      631.20      587.44     26.77 o 
  -3   9   2      379.12      339.99     10.72 o 
  -2   9   2       61.50       59.72      7.81 o 
  -1   9   2      985.52      964.63     14.72 o 
   0   9   2        8.78       14.21      5.12 o 
   1   9   2       34.23       39.65      5.89 o 
   2   9   2       29.64       19.44      5.78 o 
   3   9   2       66.70       63.97      7.96 o 
   4   9   2       32.88       29.19      9.06 o 
   5   9   2        1.60        6.29      9.47 o 
   6   9   2      297.16      285.47     13.89 o 
   7   9   2        3.87        5.72      9.91 o 
   8   9   2      201.86      208.45     14.71 o 
   9   9   2       17.50       14.31     12.20 o 
  10   9   2      177.43      186.22     20.91 o 
  11   9   2        2.90       -8.33     18.22 o 
 -11  10   2      179.77      209.84     28.24 o 
 -10  10   2      272.23      265.22     29.57 o 
  -9  10   2        4.62        6.48     21.49 o 
  -8  10   2       63.14       60.20     20.57 o 
  -7  10   2      359.38      409.87     28.89 o 
  -6  10   2      802.13      805.56     34.91 o 
  -5  10   2      581.80      540.70     28.00 o 
  -4  10   2      100.50      123.57     18.44 o 
  -3  10   2      419.28      453.19     24.53 o 
  -2  10   2      303.96      330.71     16.38 o 
  -1  10   2      109.93       93.95      6.39 o 
   0  10   2       28.91       22.27      6.28 o 
   1  10   2      135.38      147.69      7.38 o 
   2  10   2      798.95      802.93     12.87 o 
   3  10   2      194.20      198.23     10.22 o 
   4  10   2      738.34      683.02     17.27 o 
   5  10   2      681.84      688.81     18.14 o 
   6  10   2      181.16      202.30     14.98 o 
   7  10   2        1.61        5.47     10.52 o 
   8  10   2      262.78      293.99     16.74 o 
   9  10   2      564.39      543.09     19.68 o 
  10  10   2      204.94      212.91     20.40 o 
 -10  11   2       10.77        7.17     22.83 o 
  -9  11   2        1.13      -10.43     25.41 o 
  -8  11   2       18.97       32.05     22.82 o 
  -7  11   2        6.20       16.48     21.26 o 
  -6  11   2        3.94        8.69     19.06 o 
  -5  11   2        7.29        9.61     18.23 o 
  -4  11   2      197.25      180.87     21.58 o 
  -3  11   2        0.51        5.78     11.59 o 
  -2  11   2        9.51       12.75     11.96 o 
  -1  11   2      193.64      161.78     14.49 o 
   0  11   2       41.75       25.53     11.06 o 
   1  11   2        0.07        2.24      9.92 o 
   2  11   2       83.96       75.10      7.49 o 
   3  11   2        1.51       -0.83      8.50 o 
   4  11   2        5.60        8.00      9.81 o 
   5  11   2        0.41        1.58     10.67 o 
   6  11   2       39.38       38.08     11.45 o 
   7  11   2       43.42       31.70     11.84 o 
   8  11   2        1.08        3.44     12.88 o 
   9  11   2        9.43       10.49     13.78 o 
  -9  12   2        1.21       -6.56     23.98 o 
  -8  12   2        3.43        6.24     21.84 o 
  -7  12   2      191.07      214.92     27.19 o 
  -6  12   2      496.44      467.06     31.20 o 
  -5  12   2      618.57      593.90     36.64 o 
  -4  12   2      221.02      228.87     18.21 o 
  -3  12   2      954.94      995.36     30.45 o 
  -2  12   2      610.30      609.14     23.07 o 
  -1  12   2       60.96       57.27     14.20 o 
   0  12   2      320.61      310.22     15.14 o 
   1  12   2      728.01      718.16     30.68 o 
   2  12   2     1056.14     1027.20     31.91 o 
   3  12   2      212.47      238.75     18.45 o 
   4  12   2      436.09      434.17     21.93 o 
   5  12   2      382.20      402.69     22.21 o 
   6  12   2      106.15       94.46     14.04 o 
   7  12   2       11.22        8.47     12.77 o 
   8  12   2       29.39       27.31     13.42 o 
  -7  13   2        0.57       -4.98     16.68 o 
  -6  13   2        4.85       -0.69     16.22 o 
  -5  13   2        6.48       -1.04     15.35 o 
  -4  13   2        2.34        1.20     15.96 o 
  -3  13   2      118.71      117.89     27.90 o 
  -2  13   2        5.92        7.19     26.62 o 
  -1  13   2      178.89      177.48     28.12 o 
   0  13   2       11.82        6.70     23.66 o 
   1  13   2       20.64       -0.13     19.11 o 
   2  13   2        0.19       -3.22     16.39 o 
   3  13   2        8.77        3.81     23.63 o 
   4  13   2       77.88      113.13     28.78 o 
   5  13   2       30.09       29.40     23.01 o 
   6  13   2       24.38        7.32     18.19 o 
  -5  14   2      196.84      220.49     33.62 o 
  -4  14   2      122.01      136.31     32.27 o 
  -3  14   2      499.30      532.67     41.63 o 
  -2  14   2       60.66       62.59     27.41 o 
  -1  14   2        3.59      -17.24     29.19 o 
   0  14   2      247.68      220.76     33.37 o 
   1  14   2      339.78      356.92     37.71 o 
   2  14   2      249.02      271.87     23.84 o 
   3  14   2      349.02      413.46     36.46 o 
   4  14   2      501.06      553.02     41.96 o 
  -2  15   2        1.57        3.26     28.72 o 
  -1  15   2        0.13       -0.05     28.59 o 
   0  15   2      136.42      107.62     31.88 o 
 -15   1   3       63.82       52.16     18.88 o 
 -14   1   3      104.94       97.87     18.17 o 
 -13   1   3      750.31      803.25     66.16 o 
 -12   1   3      410.42      405.11     20.04 o 
 -11   1   3      865.68      836.91     24.10 o 
 -10   1   3     1451.48     1458.85     28.07 o 
  -9   1   3        7.91        1.31     10.90 o 
  -8   1   3       72.00       66.85      9.99 o 
  -7   1   3        5.66        1.04      5.00 o 
  -6   1   3      459.54      374.38      8.67 o 
  -5   1   3     2293.33     2294.80     15.11 o 
  -4   1   3    11241.37    11809.13     37.99 o 
  -3   1   3    12081.05    12703.16     34.40 o 
  -2   1   3    14593.72    14693.14     35.13 o 
  -1   1   3       89.73      109.50      4.05 o 
   0   1   3     6700.12     6888.99     30.06 o 
   1   1   3      120.74      173.01      6.91 o 
   2   1   3     1605.43     1409.25     13.51 o 
   3   1   3     9522.40     9519.07     65.98 o 
   4   1   3     2257.58     2219.95     19.27 o 
   5   1   3     4179.49     3911.96     40.65 o 
   6   1   3     4660.57     4552.10     24.46 o 
   7   1   3       11.43        6.63      4.54 o 
   8   1   3      146.50      127.80     14.22 o 
   9   1   3      348.21      345.03     16.67 o 
  10   1   3        2.33        1.77     10.53 o 
  11   1   3      206.39      200.82     15.88 o 
  12   1   3      284.44      328.50     19.66 o 
  13   1   3      955.12     1018.30     31.03 o 
 -15   2   3      163.34      155.49     19.76 o 
 -14   2   3       30.25       24.49     16.40 o 
 -13   2   3      228.53      223.12     18.68 o 
 -12   2   3       39.43       53.77     15.34 o 
 -11   2   3      526.89      531.97     20.16 o 
 -10   2   3      262.34      278.24     16.22 o 
  -9   2   3      489.23      463.75     22.78 o 
  -8   2   3      268.30      267.61      8.92 o 
  -7   2   3     1354.29     1465.44     18.92 o 
  -6   2   3       73.48       84.96      5.22 o 
  -5   2   3      584.12      559.10      8.45 o 
  -4   2   3      511.17      502.84     10.16 o 
  -3   2   3     2204.16     2191.19     17.13 o 
  -2   2   3      106.44      112.74      3.52 o 
  -1   2   3     1517.48     1522.82      9.10 o 
   0   2   3       14.51       11.38      2.64 o 
   1   2   3       73.93       71.97      3.46 o 
   2   2   3      118.02      128.30      4.43 o 
   3   2   3     2444.40     2618.27     19.28 o 
   4   2   3       18.89       23.82      3.77 o 
   5   2   3      154.73      137.93      5.75 o 
   6   2   3      180.01      212.01      7.27 o 
   7   2   3      692.20      683.71     12.13 o 
   8   2   3       88.03       95.72     11.79 o 
   9   2   3        6.40        5.53     10.17 o 
  10   2   3      138.01      132.43     13.92 o 
  11   2   3      261.20      236.65     17.03 o 
  12   2   3      226.80      223.75     18.01 o 
  13   2   3       12.89       16.62     22.49 o 
 -15   3   3       22.10       14.82     15.53 o 
 -14   3   3        1.95       -2.23     15.27 o 
 -13   3   3      461.85      459.98     22.22 o 
 -12   3   3      961.83      965.24     70.17 o 
 -11   3   3     1239.05     1235.41     27.26 o 
 -10   3   3     1002.34     1023.99     37.85 o 
  -9   3   3      629.39      646.00     15.06 o 
  -8   3   3       25.26       24.79      5.71 o 
  -7   3   3       22.07       28.35      4.34 o 
  -6   3   3      244.45      230.99      8.45 o 
  -5   3   3     5507.71     5341.53     86.45 o 
  -4   3   3     3822.59     3608.92    101.82 o 
  -3   3   3     2104.59     2087.71     15.23 o 
  -2   3   3     4776.27     4963.21     32.20 o 
  -1   3   3      524.76      555.03      6.01 o 
   0   3   3        3.98        6.38      3.00 o 
   1   3   3      244.37      221.23      5.21 o 
   2   3   3      411.19      397.14      7.13 o 
   3   3   3     5926.69     5717.41     59.25 o 
   4   3   3     5266.62     5200.11     34.45 o 
   5   3   3     1739.32     1664.74     34.22 o 
   6   3   3     3408.01     3283.51     41.51 o 
   7   3   3       98.64       96.72      6.96 o 
   8   3   3       43.38       59.06     11.09 o 
   9   3   3       81.49       74.15     12.61 o 
  10   3   3      485.45      473.17     19.76 o 
  11   3   3     1259.12     1376.54     31.22 o 
  12   3   3      346.22      358.75     33.08 o 
  13   3   3      240.99      262.30     30.22 o 
 -14   4   3        0.11       -9.74     15.79 o 
 -13   4   3       37.73       50.81     14.86 o 
 -12   4   3       87.63       96.94     15.50 o 
 -11   4   3        7.41       -2.83     19.18 o 
 -10   4   3      186.69      183.54     25.70 o 
  -9   4   3       40.86       41.77     18.20 o 
  -8   4   3      135.87      147.89     14.36 o 
  -7   4   3      128.66      143.18      4.66 o 
  -6   4   3       41.34       39.57      6.59 o 
  -5   4   3      293.99      311.83      8.82 o 
  -4   4   3      764.55      833.23     14.65 o 
  -3   4   3     1427.97     1429.17     38.68 o 
  -2   4   3      283.00      320.53      6.24 o 
  -1   4   3        8.47        5.24      2.12 o 
   0   4   3      525.94      562.80      7.65 o 
   1   4   3     1679.14     1699.31     22.21 o 
   2   4   3      176.76      187.12     10.20 o 
   3   4   3     1460.62     1509.43     17.80 o 
   4   4   3      189.01      201.79      7.85 o 
   5   4   3     2226.85     2181.18     29.92 o 
   6   4   3       51.86       53.93      8.94 o 
   7   4   3        7.80        4.65      8.98 o 
   8   4   3       79.22       84.86     11.72 o 
   9   4   3      365.13      326.73     16.31 o 
  10   4   3       72.77       67.51     13.73 o 
  11   4   3       92.11       87.34     25.11 o 
  12   4   3      135.86      139.24     27.29 o 
  13   4   3       46.57       52.19     26.37 o 
 -14   5   3        1.96        8.34     27.74 o 
 -13   5   3      126.07      114.25     15.55 o 
 -12   5   3      902.19      880.17     25.20 o 
 -11   5   3     1191.03     1248.42     44.34 o 
 -10   5   3      990.57      975.73     39.79 o 
  -9   5   3       19.90       13.93     19.97 o 
  -8   5   3      217.00      192.64     20.15 o 
  -7   5   3       70.81       63.41      8.98 o 
  -6   5   3      571.58      513.21     18.89 o 
  -5   5   3     3208.43     3178.76    102.98 o 
  -4   5   3     7501.02     7683.62     70.28 o 
  -3   5   3     9926.30    10408.66     37.43 o 
  -2   5   3     3384.50     3437.00     25.14 o 
  -1   5   3      149.37      182.31      6.13 o 
   0   5   3     1509.97     1543.84     20.19 o 
   1   5   3     1407.00     1338.13     17.36 o 
   2   5   3     1028.15     1215.66     13.78 o 
   3   5   3     1260.03     1105.39     26.39 o 
   4   5   3    13026.80    12788.44     82.47 o 
   5   5   3     4368.24     4180.07     30.01 o 
   6   5   3      639.91      637.37     13.58 o 
   7   5   3       31.76       46.64     10.04 o 
   8   5   3      499.91      511.57     18.29 o 
   9   5   3      145.90      131.22     13.99 o 
  10   5   3       23.64       13.76     23.04 o 
  11   5   3     1106.60     1125.59     47.33 o 
  12   5   3      576.25      537.93     36.16 o 
 -14   6   3       27.32       41.88     29.13 o 
 -13   6   3       30.91       28.13     24.29 o 
 -12   6   3        0.51        4.93     22.60 o 
 -11   6   3       12.95       16.71     12.13 o 
 -10   6   3       35.53       12.26     17.45 o 
  -9   6   3        1.77       -0.44     18.11 o 
  -8   6   3      109.67      107.65      9.98 o 
  -7   6   3       34.16       35.32      7.10 o 
  -6   6   3     1017.56     1019.04     14.75 o 
  -5   6   3      292.88      301.28     15.09 o 
  -4   6   3       76.01       73.79     15.85 o 
  -3   6   3      444.94      479.05     15.82 o 
  -2   6   3      573.27      597.57      9.91 o 
  -1   6   3      215.23      198.28      4.30 o 
   0   6   3     1187.75     1195.64     28.71 o 
   1   6   3      170.43      147.80      7.04 o 
   2   6   3      611.47      639.14     11.48 o 
   3   6   3       20.51       15.37      7.11 o 
   4   6   3      215.29      199.18     12.49 o 
   5   6   3       22.59       19.01      6.93 o 
   6   6   3       12.62       14.68      6.91 o 
   7   6   3     1309.67     1293.11     19.62 o 
   8   6   3       34.77       38.76     12.02 o 
   9   6   3      200.47      199.45     25.77 o 
  10   6   3       40.76       36.36     20.13 o 
  11   6   3       78.41       89.97     22.45 o 
  12   6   3        8.75        4.63     19.92 o 
 -13   7   3       17.92        2.97     27.49 o 
 -12   7   3     1223.57     1324.78     51.93 o 
 -11   7   3      457.97      494.56     35.13 o 
 -10   7   3       19.00       25.76     24.60 o 
  -9   7   3       49.28       60.69      9.58 o 
  -8   7   3      838.35      811.74     33.11 o 
  -7   7   3       16.41       14.14      5.65 o 
  -6   7   3      296.42      274.22      9.24 o 
  -5   7   3     3366.22     3299.50     54.31 o 
  -4   7   3     5251.26     5354.54     64.59 o 
  -3   7   3      555.15      573.39     11.35 o 
  -2   7   3      444.09      415.97      8.79 o 
  -1   7   3     1630.31     1496.46     19.98 o 
   0   7   3      634.94      609.88     11.33 o 
   1   7   3       44.33       47.99      5.15 o 
   2   7   3       20.29       19.52      6.56 o 
   3   7   3     3940.11     3820.84     39.52 o 
   4   7   3     1790.06     1718.00     28.10 o 
   5   7   3      400.91      391.97     11.98 o 
   6   7   3      945.03      945.65     29.72 o 
   7   7   3      213.03      220.99     13.15 o 
   8   7   3       17.30       14.21     14.54 o 
   9   7   3        1.66       -0.33     20.54 o 
  10   7   3       39.88       30.45     24.42 o 
  11   7   3      379.27      398.96     34.09 o 
 -13   8   3      111.96      135.10     32.11 o 
 -12   8   3       15.58       14.07     25.78 o 
 -11   8   3      266.98      259.41     32.48 o 
 -10   8   3       41.83       32.96     23.26 o 
  -9   8   3      506.50      563.47     34.72 o 
  -8   8   3       38.25       37.08     21.97 o 
  -7   8   3      132.11      124.52     21.36 o 
  -6   8   3      397.30      377.66     25.18 o 
  -5   8   3      610.10      581.77     27.72 o 
  -4   8   3      236.56      262.73     21.99 o 
  -3   8   3      150.23      154.28     13.46 o 
  -2   8   3      926.65      916.93     21.34 o 
  -1   8   3      325.72      324.98     13.24 o 
   0   8   3      333.55      314.49     11.73 o 
   1   8   3     1355.58     1362.67     14.34 o 
   2   8   3      286.83      282.70      8.54 o 
   3   8   3      107.20      108.23      8.11 o 
   4   8   3       99.14       89.36     12.42 o 
   5   8   3       35.63       30.18      7.94 o 
   6   8   3       66.42       64.97      8.69 o 
   7   8   3       17.80       15.28     11.64 o 
   8   8   3      300.29      281.44     17.17 o 
   9   8   3       34.04       30.14     23.87 o 
  10   8   3       72.80       97.16     23.48 o 
  11   8   3        1.38       -5.13     26.95 o 
 -12   9   3      140.03      169.22     31.48 o 
 -11   9   3      514.04      526.76     35.94 o 
 -10   9   3      572.02      607.71     35.89 o 
  -9   9   3        6.91       20.90     23.58 o 
  -8   9   3       32.73       38.40     22.27 o 
  -7   9   3      505.91      505.90     30.72 o 
  -6   9   3       27.97       32.66     17.41 o 
  -5   9   3      248.10      256.20     22.64 o 
  -4   9   3      933.67      965.65     33.35 o 
  -3   9   3     2802.46     2855.68     51.07 o 
  -2   9   3     1177.55     1181.53     15.82 o 
  -1   9   3       42.51       40.32      3.85 o 
   0   9   3        9.71       12.59      4.93 o 
   1   9   3      534.25      550.36     11.56 o 
   2   9   3       67.91       64.90      6.69 o 
   3   9   3      782.44      760.00     16.65 o 
   4   9   3     1104.53     1095.79     20.06 o 
   5   9   3     1573.36     1597.56     25.95 o 
   6   9   3      284.95      339.16     14.85 o 
   7   9   3       17.69       18.15     10.79 o 
   8   9   3      136.12      136.95     13.34 o 
   9   9   3      184.59      192.96     18.91 o 
  10   9   3       11.70       -3.37     18.10 o 
 -11  10   3       73.88       96.22     28.65 o 
 -10  10   3        0.02      -16.00     25.93 o 
  -9  10   3        6.72       -0.88     25.34 o 
  -8  10   3       43.52       50.02     23.55 o 
  -7  10   3        2.48       20.26     19.17 o 
  -6  10   3      771.19      802.29     35.65 o 
  -5  10   3      195.59      180.69     22.89 o 
  -4  10   3        0.21       -4.25     16.48 o 
  -3  10   3        0.14       -1.85     16.56 o 
  -2  10   3       11.94       10.36     16.34 o 
  -1  10   3     1201.73     1266.56     20.32 o 
   0  10   3      513.58      528.33     16.05 o 
   1  10   3      995.76      975.78     13.65 o 
   2  10   3      283.43      256.33      9.24 o 
   3  10   3       28.97       24.63      8.07 o 
   4  10   3      214.81      183.69     11.89 o 
   5  10   3       41.08       42.90     10.25 o 
   6  10   3       39.73       42.23     10.80 o 
   7  10   3      460.08      484.17     18.42 o 
   8  10   3       48.96       50.88     12.50 o 
   9  10   3       71.71       67.46     16.88 o 
 -10  11   3      264.15      294.98     34.31 o 
  -9  11   3      282.15      311.20     34.11 o 
  -8  11   3       39.96       59.30     26.06 o 
  -7  11   3       27.54       36.35     20.35 o 
  -6  11   3      242.42      285.30     28.40 o 
  -5  11   3     1555.30     1550.67     46.23 o 
  -4  11   3      605.76      625.86     31.46 o 
  -3  11   3      211.96      212.43     22.66 o 
  -2  11   3     1945.88     2013.41     35.48 o 
  -1  11   3      557.65      586.02     21.40 o 
   0  11   3        2.17        6.27      9.32 o 
   1  11   3        7.86       17.56      8.92 o 
   2  11   3      993.32     1047.71     18.80 o 
   3  11   3     1331.38     1318.34     20.36 o 
   4  11   3      128.22      118.83     11.38 o 
   5  11   3      601.72      615.79     18.46 o 
   6  11   3     1345.87     1481.52     32.70 o 
   7  11   3      244.05      228.05     16.16 o 
   8  11   3        1.40       -0.85     12.36 o 
  -9  12   3       14.01       10.26     25.96 o 
  -8  12   3       22.95        8.14     23.93 o 
  -7  12   3       13.78       13.32     22.78 o 
  -6  12   3       14.18       21.75     20.92 o 
  -5  12   3        8.83       11.23     19.60 o 
  -4  12   3      142.55      138.66     23.57 o 
  -3  12   3        7.01        5.52     15.16 o 
  -2  12   3      108.84      144.19     17.46 o 
  -1  12   3        8.73       12.20     15.14 o 
   0  12   3      197.57      199.19     16.48 o 
   1  12   3        3.28        0.75      9.96 o 
   2  12   3       78.42       65.36     12.76 o 
   3  12   3       19.24       13.03     11.65 o 
   4  12   3        3.73        8.89     14.96 o 
   5  12   3      299.28      294.79     20.56 o 
   6  12   3       32.29       32.26     17.67 o 
   7  12   3        0.85       -3.25     17.48 o 
  -7  13   3       69.74       80.65     25.02 o 
  -6  13   3      370.47      364.21     30.77 o 
  -5  13   3      139.53      132.56     19.02 o 
  -4  13   3      217.69      207.54     20.33 o 
  -3  13   3      787.69      839.52     28.24 o 
  -2  13   3     1385.40     1375.15     53.42 o 
  -1  13   3        1.77       -5.21     23.88 o 
   0  13   3      143.78      143.86     29.03 o 
   1  13   3      451.45      506.36     37.64 o 
   2  13   3      238.55      220.24     22.51 o 
   3  13   3       88.56       88.36     17.04 o 
   4  13   3      384.10      398.23     22.97 o 
   5  13   3      455.65      443.49     25.10 o 
   6  13   3       89.48       71.76     37.22 o 
  -5  14   3      109.05      117.61     31.71 o 
  -4  14   3       65.92       71.14     31.07 o 
  -3  14   3      121.25      115.25     32.12 o 
  -2  14   3       11.70       -1.26     22.86 o 
  -1  14   3       13.33        3.51     29.00 o 
   0  14   3       84.90       92.97     31.50 o 
   1  14   3       34.88       15.97     27.68 o 
   2  14   3       85.40       81.62     27.96 o 
   3  14   3       87.32      101.15     32.27 o 
   4  14   3        0.36        5.60     24.67 o 
 -15   0   4      108.35       84.88     27.84 o 
 -14   0   4        4.19        3.29     22.44 o 
 -13   0   4      985.04      930.16     39.67 o 
 -12   0   4        2.53        5.16     17.14 o 
 -11   0   4       33.42       28.70     17.19 o 
 -10   0   4     2603.38     2609.86     50.75 o 
  -9   0   4     2514.55     2507.75     47.08 o 
  -8   0   4      188.54      171.09     16.81 o 
  -7   0   4       98.00       95.84     12.98 o 
  -6   0   4     1422.56     1417.62     53.56 o 
  -5   0   4     7329.67     7653.37     59.45 o 
  -4   0   4     5252.94     5308.26     41.22 o 
  -3   0   4    17276.54    17742.97    314.48 o 
  -2   0   4    17647.15    17323.28    291.38 o 
  -1   0   4     3865.01     3687.84     69.94 o 
   0   0   4     1252.01     1392.59     30.48 o 
   1   0   4     8677.48     8714.15    114.61 o 
   2   0   4     8436.66     8952.38     68.12 o 
   3   0   4     2173.05     2365.27     38.66 o 
   4   0   4     4474.71     4518.12     55.83 o 
   5   0   4      939.37      768.43     26.70 o 
   6   0   4     5678.67     5386.79     67.95 o 
   7   0   4      484.50      470.44     24.83 o 
   8   0   4      150.57      107.71     18.73 o 
   9   0   4        2.44       -1.97     15.81 o 
  10   0   4        3.16        3.82     17.43 o 
  11   0   4       47.91       56.58     20.61 o 
  12   0   4      609.46      586.50     34.50 o 
  13   0   4       64.96       93.21     24.43 o 
 -15   1   4       39.08       31.86     17.17 o 
 -14   1   4       75.54       52.26     16.21 o 
 -13   1   4       41.99       40.78     15.52 o 
 -12   1   4      110.75      108.21     14.14 o 
 -11   1   4      763.18      707.48     22.27 o 
 -10   1   4      115.62      102.78     14.06 o 
  -9   1   4      493.64      519.67     18.10 o 
  -8   1   4       11.15       12.71      9.47 o 
  -7   1   4     2105.88     2301.51     27.51 o 
  -6   1   4      803.93      857.52     13.84 o 
  -5   1   4     1875.52     1953.14     18.93 o 
  -4   1   4      508.46      531.17      8.09 o 
  -3   1   4     1863.79     2013.95     17.73 o 
  -2   1   4     3007.54     3206.52     20.77 o 
  -1   1   4      463.32      528.18     10.68 o 
   0   1   4     2721.90     2892.24     20.01 o 
   1   1   4       81.41       93.94      5.53 o 
   2   1   4      411.88      396.76      6.38 o 
   3   1   4       32.12       59.05      8.30 o 
   4   1   4      734.05      797.33     17.78 o 
   5   1   4       35.96       37.99      8.36 o 
   6   1   4       61.44       57.31     10.60 o 
   7   1   4       34.37       23.33     10.49 o 
   8   1   4       19.36       18.42     10.71 o 
   9   1   4      113.92      106.93     12.89 o 
  10   1   4       33.56       30.85     13.08 o 
  11   1   4       13.94       10.24     13.00 o 
  12   1   4       33.34       41.12     15.62 o 
 -15   2   4        0.99      -13.29     17.94 o 
 -14   2   4       58.77       46.60     16.39 o 
 -13   2   4      157.96      156.57     17.31 o 
 -12   2   4      739.66      769.68     25.00 o 
 -11   2   4      646.07      705.73     22.82 o 
 -10   2   4     1325.81     1331.89     26.65 o 
  -9   2   4     2341.20     2296.57     31.67 o 
  -8   2   4     1797.82     1806.69     32.93 o 
  -7   2   4       76.81       94.90      6.12 o 
  -6   2   4      868.52      905.85     12.11 o 
  -5   2   4     1346.71     1263.78     17.57 o 
  -4   2   4     2791.23     2798.25     33.97 o 
  -3   2   4      306.53      308.45      6.67 o 
  -2   2   4     2483.34     2418.16     14.87 o 
  -1   2   4    11964.53    11820.78     69.05 o 
   0   2   4       22.68       38.79      4.00 o 
   1   2   4       66.65       86.05      4.81 o 
   2   2   4       30.49       63.62     11.28 o 
   3   2   4     2007.77     1811.22     23.27 o 
   4   2   4     1262.10     1223.83     21.61 o 
   5   2   4       14.13       10.42      3.29 o 
   6   2   4     5884.73     5737.24     28.43 o 
   7   2   4     3688.39     3600.25     22.01 o 
   8   2   4        7.75       11.96     11.59 o 
   9   2   4      280.68      301.86     18.13 o 
  10   2   4      234.69      223.31     16.95 o 
  11   2   4      289.76      290.02     21.04 o 
  12   2   4      107.48      105.86     16.05 o 
 -15   3   4       14.30        4.98     17.30 o 
 -14   3   4       36.56       42.34     15.77 o 
 -13   3   4        0.20       -4.70     14.29 o 
 -12   3   4      283.22      292.60     18.71 o 
 -11   3   4        6.92        2.93     11.88 o 
 -10   3   4      252.40      249.94     21.73 o 
  -9   3   4       46.45       51.67      6.39 o 
  -8   3   4      347.59      360.78      9.25 o 
  -7   3   4      127.36      148.50      6.37 o 
  -6   3   4      373.33      351.09      8.47 o 
  -5   3   4      303.96      314.51     18.86 o 
  -4   3   4      808.12      771.43      9.48 o 
  -3   3   4        5.79        8.09      2.67 o 
  -2   3   4      993.99      999.59      8.85 o 
  -1   3   4       21.50       15.52      4.00 o 
   0   3   4      106.37      102.44      4.25 o 
   1   3   4      479.33      583.66     11.03 o 
   2   3   4     1738.54     1721.33     33.04 o 
   3   3   4      962.77      979.91     13.18 o 
   4   3   4     1897.04     1968.18     20.73 o 
   5   3   4      233.39      225.28      8.35 o 
   6   3   4     1011.59     1002.25     28.92 o 
   7   3   4      577.64      601.53     11.69 o 
   8   3   4       60.41       48.04     11.67 o 
   9   3   4      275.48      272.59     16.90 o 
  10   3   4      171.10      155.45     15.79 o 
  11   3   4      247.73      274.58     18.93 o 
  12   3   4       15.15       25.31     23.96 o 
 -14   4   4       36.61       59.38     16.46 o 
 -13   4   4        0.86       -2.09     13.99 o 
 -12   4   4      117.38      117.48     20.87 o 
 -11   4   4     1497.66     1521.41     50.74 o 
 -10   4   4     2000.40     2017.88     34.07 o 
  -9   4   4       41.04       44.28     10.02 o 
  -8   4   4       25.80       17.92      3.93 o 
  -7   4   4      773.20      796.30      9.92 o 
  -6   4   4      474.77      497.11     12.73 o 
  -5   4   4      181.96      162.57      4.84 o 
  -4   4   4     1369.35     1305.04     12.04 o 
  -3   4   4     4608.53     4273.73     15.76 o 
  -2   4   4     5143.92     5211.41     36.85 o 
  -1   4   4       45.91       38.76      3.62 o 
   0   4   4       46.67       27.16      4.39 o 
   1   4   4     2621.14     2525.73     21.82 o 
   2   4   4      261.30      281.05     15.54 o 
   3   4   4      176.30      172.92      7.44 o 
   4   4   4     5495.59     5392.49     60.87 o 
   5   4   4     3346.49     3330.53     30.97 o 
   6   4   4      212.90      219.58      8.96 o 
   7   4   4       26.60       40.88      6.87 o 
   8   4   4      192.03      214.12     14.82 o 
   9   4   4     1153.09     1148.71     27.91 o 
  10   4   4      157.39      142.78     16.38 o 
  11   4   4      147.40      126.01     24.59 o 
  12   4   4      506.84      595.22     40.16 o 
 -14   5   4       57.39       41.75     27.17 o 
 -13   5   4       77.72       66.27     24.43 o 
 -12   5   4       10.51        5.36     13.20 o 
 -11   5   4       15.52       21.12     12.38 o 
 -10   5   4      242.21      228.27     14.72 o 
  -9   5   4      209.64      173.40     12.03 o 
  -8   5   4      357.06      303.17     12.55 o 
  -7   5   4      143.37      131.13     14.50 o 
  -6   5   4      158.47      173.38     15.28 o 
  -5   5   4      296.19      256.67      9.87 o 
  -4   5   4      146.31      156.14      6.31 o 
  -3   5   4      857.91      878.01     20.50 o 
  -2   5   4       59.16       63.51      2.95 o 
  -1   5   4      434.53      453.45      7.73 o 
   0   5   4      934.45      940.41     24.32 o 
   1   5   4       35.15       17.74      7.05 o 
   2   5   4       89.69       81.50      7.29 o 
   3   5   4       94.52       86.43      7.63 o 
   4   5   4      196.07      193.45      9.38 o 
   5   5   4     1540.76     1474.93     19.46 o 
   6   5   4      111.97      111.37      8.54 o 
   7   5   4       74.79       72.17      7.98 o 
   8   5   4       15.90       15.14     10.38 o 
   9   5   4       79.28       78.50     13.78 o 
  10   5   4       36.66       44.44     25.01 o 
  11   5   4        4.23       -1.86     20.56 o 
  12   5   4       14.30       25.80     26.90 o 
 -14   6   4       33.40       27.91     22.82 o 
 -13   6   4       29.73       37.98     21.89 o 
 -12   6   4      436.27      470.99     35.72 o 
 -11   6   4     1393.96     1435.39     48.29 o 
 -10   6   4      359.94      357.61     15.59 o 
  -9   6   4       87.91       83.57     14.73 o 
  -8   6   4     1188.22     1184.93     39.40 o 
  -7   6   4      936.39      909.16     15.70 o 
  -6   6   4        9.09       12.53      4.53 o 
  -5   6   4      235.06      238.24     20.56 o 
  -4   6   4     5606.06     5562.56     70.79 o 
  -3   6   4     1303.54     1217.79     16.92 o 
  -2   6   4     2769.26     2675.21     29.13 o 
  -1   6   4     2520.79     2333.14     24.01 o 
   0   6   4     2336.66     2233.69     70.65 o 
   1   6   4      255.40      237.22     11.45 o 
   2   6   4        2.44        6.73      5.88 o 
   3   6   4      690.56      685.88     14.59 o 
   4   6   4     5738.46     5641.54    162.25 o 
   5   6   4     1240.87     1330.29     22.21 o 
   6   6   4     1309.27     1312.00     36.41 o 
   7   6   4      554.52      586.12     18.17 o 
   8   6   4      252.91      255.20     15.09 o 
   9   6   4      186.05      177.82     24.47 o 
  10   6   4       23.19        9.75     20.91 o 
  11   6   4       39.21       36.73     24.94 o 
 -13   7   4        0.03        5.88     21.25 o 
 -12   7   4       28.97       10.22     27.87 o 
 -11   7   4      121.97      120.05     24.28 o 
 -10   7   4        0.56        4.21     20.82 o 
  -9   7   4      533.84      500.23     32.29 o 
  -8   7   4      252.68      258.73     26.27 o 
  -7   7   4       73.71       67.36      6.61 o 
  -6   7   4       39.74       50.09     17.26 o 
  -5   7   4      813.49      829.90     32.62 o 
  -4   7   4      277.02      261.46      7.88 o 
  -3   7   4        0.03       -1.20      3.98 o 
  -2   7   4      158.66      161.48      6.95 o 
  -1   7   4       26.47       26.58      2.69 o 
   0   7   4       21.44       14.06      8.38 o 
   1   7   4      223.21      236.24     10.33 o 
   2   7   4       57.49       64.40      7.47 o 
   3   7   4        1.27       -2.34      8.09 o 
   4   7   4      437.58      413.66     16.20 o 
   5   7   4       58.75       55.79      8.78 o 
   6   7   4      135.37      123.37      9.70 o 
   7   7   4        3.60        9.18      8.44 o 
   8   7   4       16.10        0.75     17.87 o 
   9   7   4       41.25       35.59     21.50 o 
  10   7   4        3.52       -9.74     24.54 o 
  11   7   4       56.91       67.74     28.04 o 
 -13   8   4       29.79       14.85     26.02 o 
 -12   8   4       88.27      105.71     30.15 o 
 -11   8   4      397.77      414.25     35.93 o 
 -10   8   4      460.03      485.49     35.37 o 
  -9   8   4      511.50      507.67     32.73 o 
  -8   8   4       55.97       72.33     24.25 o 
  -7   8   4      254.80      232.29     24.44 o 
  -6   8   4        9.98       15.07     20.46 o 
  -5   8   4       71.32       69.00     18.52 o 
  -4   8   4     1405.09     1341.58     16.57 o 
  -3   8   4     2568.39     2556.03     26.52 o 
  -2   8   4     2932.92     2782.38     26.55 o 
  -1   8   4     1404.34     1244.52     12.31 o 
   0   8   4      791.38      806.31     12.74 o 
   1   8   4     1518.77     1596.79     27.78 o 
   2   8   4       80.67       79.26      8.09 o 
   3   8   4       97.35       92.13      9.77 o 
   4   8   4     1049.52     1064.98     20.54 o 
   5   8   4      502.72      502.91     18.52 o 
   6   8   4      848.82      814.26     17.96 o 
   7   8   4      284.09      278.60     21.54 o 
   8   8   4      182.15      157.08     23.48 o 
   9   8   4      137.30      143.23     28.05 o 
  10   8   4       19.43       28.74     22.62 o 
 -12   9   4      138.52      122.47     26.01 o 
 -11   9   4        4.64        5.52     24.27 o 
 -10   9   4      171.00      182.36     27.96 o 
  -9   9   4        1.76        2.30     23.78 o 
  -8   9   4      339.22      357.19     28.65 o 
  -7   9   4       26.89       17.74     21.10 o 
  -6   9   4      802.44      850.30     36.20 o 
  -5   9   4        6.45        6.06     19.22 o 
  -4   9   4       41.34       34.99     19.38 o 
  -3   9   4       25.21       29.33      7.28 o 
  -2   9   4        3.78        7.49      8.03 o 
  -1   9   4      163.22      146.89     10.39 o 
   0   9   4      366.80      387.80      9.01 o 
   1   9   4      708.97      679.85     14.76 o 
   2   9   4      190.08      204.39      8.62 o 
   3   9   4      445.67      416.77     12.46 o 
   4   9   4       34.56       17.58     10.40 o 
   5   9   4        0.09       -2.19      8.18 o 
   6   9   4       18.02        9.37     11.94 o 
   7   9   4      329.25      312.94     18.31 o 
   8   9   4      181.38      135.60     23.85 o 
   9   9   4       92.59      107.03     27.73 o 
  10   9   4       51.57       18.59     25.97 o 
 -11  10   4       76.67       71.18     30.25 o 
 -10  10   4      461.20      455.25     37.70 o 
  -9  10   4      875.49      961.54     46.45 o 
  -8  10   4       25.98       30.80     24.25 o 
  -7  10   4       15.94        9.54     22.89 o 
  -6  10   4       19.17       28.62     19.98 o 
  -5  10   4      198.04      235.50     25.44 o 
  -4  10   4      134.79      151.71     21.59 o 
  -3  10   4      197.99      198.55     22.45 o 
  -2  10   4      596.84      593.67     17.12 o 
  -1  10   4      442.99      488.82     14.84 o 
   0  10   4       73.25       61.28      9.55 o 
   1  10   4      138.16      144.28      8.33 o 
   2  10   4       24.10       24.37      7.66 o 
   3  10   4      274.69      282.04     16.08 o 
   4  10   4      170.03      159.53     11.76 o 
   5  10   4      388.73      381.37     15.31 o 
   6  10   4      995.08     1018.15     28.14 o 
   7  10   4      690.44      676.92     20.50 o 
   8  10   4       63.31       51.82     16.23 o 
   9  10   4       92.32       89.25     18.02 o 
 -10  11   4        0.28       -5.83     28.33 o 
  -9  11   4       62.69       56.37     28.49 o 
  -8  11   4       53.99       52.31     27.07 o 
  -7  11   4        0.12        7.21     23.59 o 
  -6  11   4      112.30      123.96     23.07 o 
  -5  11   4       72.94       67.02     21.88 o 
  -4  11   4       55.47       33.93     19.77 o 
  -3  11   4      106.74       90.11     21.77 o 
  -2  11   4       30.38       34.04     15.23 o 
  -1  11   4        5.23        1.28      9.06 o 
   0  11   4      161.33      154.24     12.20 o 
   1  11   4      474.79      439.10     15.98 o 
   2  11   4       25.47       17.45     10.16 o 
   3  11   4       72.97       61.41     11.74 o 
   4  11   4       18.54        4.89     13.39 o 
   5  11   4        4.94        6.07     11.48 o 
   6  11   4       59.40       67.38     13.15 o 
   7  11   4       94.09      108.77     14.55 o 
   8  11   4       72.19       63.53     16.55 o 
  -9  12   4      237.70      281.74     32.84 o 
  -8  12   4       57.79       61.45     27.04 o 
  -7  12   4       17.27       15.68     24.45 o 
  -6  12   4       99.55       87.52     22.63 o 
  -5  12   4      283.13      290.87     28.59 o 
  -4  12   4      566.09      557.12     33.61 o 
  -3  12   4      207.95      186.53     32.03 o 
  -2  12   4     1268.52     1297.03     32.32 o 
  -1  12   4     1251.57     1292.33     31.97 o 
   0  12   4      141.27      137.87     12.61 o 
   1  12   4      110.73      100.21     11.70 o 
   2  12   4      208.70      220.51     18.11 o 
   3  12   4      342.38      330.26     21.00 o 
   4  12   4       89.93       85.31     17.27 o 
   5  12   4      111.25       95.66     18.02 o 
   6  12   4      491.41      508.45     32.76 o 
   7  12   4      215.41      204.34     21.28 o 
  -7  13   4        3.93      -16.55     25.15 o 
  -6  13   4       33.85       42.48     24.16 o 
  -5  13   4        5.98        0.23     22.00 o 
  -4  13   4      150.14      175.94     20.57 o 
  -3  13   4        0.68       -0.13     16.20 o 
  -2  13   4       31.71       26.11     17.23 o 
  -1  13   4        4.03        2.38     27.13 o 
   0  13   4        6.35        8.52     26.45 o 
   1  13   4       32.55       18.56     14.37 o 
   2  13   4       67.06       57.40     14.79 o 
   3  13   4       43.94       42.76     15.96 o 
   4  13   4       80.02       72.65     23.95 o 
   5  13   4       73.31       88.36     17.12 o 
  -5  14   4       36.93       53.52     29.03 o 
  -4  14   4      151.81      176.18     32.41 o 
  -3  14   4      152.29      167.97     29.99 o 
  -2  14   4      561.35      517.52     40.74 o 
  -1  14   4      226.43      216.00     30.36 o 
   0  14   4      119.34      160.99     29.67 o 
   1  14   4      226.61      228.34     34.01 o 
   2  14   4      131.38      141.67     27.73 o 
   3  14   4       54.68       84.71     24.15 o 
 -15   1   5      342.38      365.84     24.02 o 
 -14   1   5      150.50      141.68     17.79 o 
 -13   1   5      157.11      175.45     17.17 o 
 -12   1   5       68.11       91.85     14.82 o 
 -11   1   5      296.52      260.30     16.69 o 
 -10   1   5      319.82      326.70     16.45 o 
  -9   1   5     4495.62     4312.07     42.87 o 
  -8   1   5     1345.82     1385.54     24.04 o 
  -7   1   5      457.90      496.95     14.95 o 
  -6   1   5      151.16      154.72     10.61 o 
  -5   1   5     5627.18     6141.46     32.19 o 
  -4   1   5       32.49       28.87      5.32 o 
  -3   1   5      768.12      853.44     12.33 o 
  -2   1   5     3606.16     3545.89     30.09 o 
  -1   1   5     4941.75     4677.19     43.06 o 
   0   1   5     3050.70     3065.73     30.04 o 
   1   1   5     4664.05     4969.10     53.90 o 
   2   1   5     5259.54     5693.19     24.99 o 
   3   1   5      137.22      165.25     16.31 o 
   4   1   5      309.43      323.97     14.02 o 
   5   1   5       37.06       34.39      9.79 o 
   6   1   5      908.58      873.57     22.74 o 
   7   1   5     2080.66     2143.71     35.01 o 
   8   1   5      117.73      122.38     14.55 o 
   9   1   5       98.90      111.08     14.90 o 
  10   1   5      455.00      425.79     20.68 o 
  11   1   5       57.60       52.68     15.17 o 
  12   1   5      110.64      100.14     16.47 o 
 -15   2   5      113.74       81.52     18.74 o 
 -14   2   5       60.64       66.85     15.97 o 
 -13   2   5      123.53      113.80     16.30 o 
 -12   2   5        1.65        0.73     14.35 o 
 -11   2   5       95.46       88.53     13.83 o 
 -10   2   5      665.20      689.34     21.28 o 
  -9   2   5       97.56       96.07     11.88 o 
  -8   2   5        6.57        9.30      9.95 o 
  -7   2   5        0.66        0.29      5.21 o 
  -6   2   5     1214.50     1222.29     20.01 o 
  -5   2   5        0.00        1.55      4.72 o 
  -4   2   5       15.84       10.16      4.64 o 
  -3   2   5      326.04      288.50      7.72 o 
  -2   2   5     1470.25     1579.70     24.04 o 
  -1   2   5      364.37      429.47      7.97 o 
   0   2   5      202.41      216.31      7.86 o 
   1   2   5       45.66       52.27      8.31 o 
   2   2   5        8.13        8.46      4.14 o 
   3   2   5        4.60        6.51      3.43 o 
   4   2   5     1279.24     1405.75     33.90 o 
   5   2   5       93.62      103.62     11.97 o 
   6   2   5        9.10       11.82     10.77 o 
   7   2   5       21.85       27.58     12.25 o 
   8   2   5      439.35      462.72     20.58 o 
   9   2   5        1.77        2.47     12.68 o 
  10   2   5       45.07       47.02     13.47 o 
  11   2   5       13.88       -4.46     14.84 o 
  12   2   5       55.04       46.47     16.01 o 
 -15   3   5      245.22      236.70     21.57 o 
 -14   3   5       49.41       40.31     16.18 o 
 -13   3   5        3.09        5.81     14.29 o 
 -12   3   5      278.52      236.20     17.87 o 
 -11   3   5       96.18       96.68     14.66 o 
 -10   3   5     1262.15     1253.37     49.00 o 
  -9   3   5      246.28      210.65      8.87 o 
  -8   3   5     2567.53     2516.38     21.93 o 
  -7   3   5     2753.39     2745.96     21.46 o 
  -6   3   5      106.13      121.44     11.56 o 
  -5   3   5      169.39      194.81      8.08 o 
  -4   3   5     1540.40     1435.23     15.78 o 
  -3   3   5       77.92       57.94      4.17 o 
  -2   3   5      855.86      810.65     10.29 o 
  -1   3   5     6625.88     6418.61     37.62 o 
   0   3   5     6112.60     5971.70     40.27 o 
   1   3   5      374.86      307.36      9.02 o 
   2   3   5       86.38       79.42      6.64 o 
   3   3   5      321.53      269.71      8.31 o 
   4   3   5      797.47      796.60     23.28 o 
   5   3   5       35.75       46.10     11.32 o 
   6   3   5      602.39      564.13     19.65 o 
   7   3   5     4342.96     4312.82    106.19 o 
   8   3   5      866.05      825.33     24.96 o 
   9   3   5      854.42      842.96     26.33 o 
  10   3   5      330.43      323.92     20.71 o 
  11   3   5       10.66       10.32     15.26 o 
  12   3   5       71.58       74.79     26.76 o 
 -14   4   5        0.15       -0.75     15.42 o 
 -13   4   5       94.54       92.97     15.61 o 
 -12   4   5       11.56        4.75     12.52 o 
 -11   4   5      385.19      390.81     18.04 o 
 -10   4   5       17.87       15.54     11.35 o 
  -9   4   5       23.77       33.49     10.09 o 
  -8   4   5      444.39      459.19      9.51 o 
  -7   4   5      557.33      559.68      9.94 o 
  -6   4   5      365.14      349.22     11.87 o 
  -5   4   5      712.81      659.26      9.92 o 
  -4   4   5      412.87      410.64      6.51 o 
  -3   4   5     1454.51     1543.09     19.97 o 
  -2   4   5     2839.90     3035.89     29.16 o 
  -1   4   5       28.31       48.57      5.67 o 
   0   4   5      247.24      233.26      8.25 o 
   1   4   5       65.63       72.76      7.43 o 
   2   4   5      501.00      482.64     22.15 o 
   3   4   5      194.26      200.21     10.30 o 
   4   4   5      361.56      382.20     32.77 o 
   5   4   5      225.39      240.91     14.41 o 
   6   4   5     1210.91     1195.49     28.14 o 
   7   4   5       22.83       29.86     12.21 o 
   8   4   5       94.37       98.96     13.97 o 
   9   4   5       70.51       70.72     13.69 o 
  10   4   5      181.74      193.29     18.24 o 
  11   4   5       25.42       31.26     26.07 o 
 -14   5   5      262.22      301.92     32.68 o 
 -13   5   5        0.69        8.34     26.38 o 
 -12   5   5       64.33       74.54     13.92 o 
 -11   5   5        6.65        3.68     11.52 o 
 -10   5   5     1633.03     1632.13     63.67 o 
  -9   5   5       13.00       17.86      9.55 o 
  -8   5   5      399.15      352.26     11.11 o 
  -7   5   5     5947.13     5626.41     20.24 o 
  -6   5   5     1945.46     2065.49     29.96 o 
  -5   5   5      334.71      339.71      7.01 o 
  -4   5   5       10.97        9.49      3.21 o 
  -3   5   5     2720.08     2605.33     26.51 o 
  -2   5   5     2095.79     1962.59     26.09 o 
  -1   5   5     1660.43     1559.40     30.90 o 
   0   5   5     1315.64     1194.36     23.98 o 
   1   5   5     6834.06     6803.51     49.72 o 
   2   5   5     1414.42     1362.00     30.03 o 
   3   5   5      135.45      128.15     10.21 o 
   4   5   5      800.72      798.35     19.09 o 
   5   5   5     1131.40     1140.97     74.36 o 
   6   5   5        4.22        2.57      6.90 o 
   7   5   5      301.61      303.95     17.05 o 
   8   5   5      495.43      496.63     20.75 o 
   9   5   5     1434.52     1496.09     47.02 o 
  10   5   5       36.22       36.60     22.87 o 
  11   5   5       62.06       63.79     27.22 o 
 -14   6   5       12.24       13.31     26.00 o 
 -13   6   5        9.62       17.16     21.45 o 
 -12   6   5       22.12       32.88     27.07 o 
 -11   6   5      178.03      163.93     29.53 o 
 -10   6   5       11.87        7.41     21.43 o 
  -9   6   5      378.41      354.90     18.90 o 
  -8   6   5      311.91      317.57     23.55 o 
  -7   6   5      485.10      441.38     15.23 o 
  -6   6   5      195.30      182.80      8.61 o 
  -5   6   5        5.49        6.31      4.24 o 
  -4   6   5        0.19        0.78      5.61 o 
  -3   6   5      102.92       91.67      7.91 o 
  -2   6   5       13.06        7.22      2.91 o 
  -1   6   5      649.45      669.89     11.33 o 
   0   6   5      422.70      409.39     14.69 o 
   1   6   5      559.03      556.94     17.26 o 
   2   6   5      652.91      635.70     14.57 o 
   3   6   5      157.13      146.33     11.62 o 
   4   6   5      651.77      650.98     15.21 o 
   5   6   5      207.04      204.65     10.53 o 
   6   6   5       91.08       90.09      8.86 o 
   7   6   5      124.06      102.43     13.07 o 
   8   6   5      225.69      244.88     27.92 o 
   9   6   5        6.27       -1.32     23.97 o 
  10   6   5        6.31       17.60     25.97 o 
  11   6   5       11.66       22.18     21.70 o 
 -13   7   5       19.77        8.58     23.81 o 
 -12   7   5        1.25       -1.56     27.30 o 
 -11   7   5      234.15      282.51     31.77 o 
 -10   7   5      369.16      363.25     30.12 o 
  -9   7   5      332.94      384.47     31.03 o 
  -8   7   5      830.57      836.42     36.41 o 
  -7   7   5     1841.54     1857.54     48.79 o 
  -6   7   5       18.53       33.48     19.03 o 
  -5   7   5        2.83        2.32      3.77 o 
  -4   7   5      315.88      309.23     10.64 o 
  -3   7   5      851.60      822.58     16.69 o 
  -2   7   5      695.45      662.44     22.18 o 
  -1   7   5     2407.39     2364.58     45.28 o 
   0   7   5     1469.53     1396.56     24.65 o 
   1   7   5     1446.59     1441.15     25.79 o 
   2   7   5      126.82      138.56      9.85 o 
   3   7   5        4.37        6.90      9.52 o 
   4   7   5      189.65      187.13     14.32 o 
   5   7   5      230.36      217.72     11.07 o 
   6   7   5      308.53      310.59     12.93 o 
   7   7   5      731.56      667.52     22.31 o 
   8   7   5      292.43      298.48     30.16 o 
   9   7   5      294.96      276.93     30.68 o 
  10   7   5      106.95       99.75     25.51 o 
 -13   8   5        9.03        8.50     25.08 o 
 -12   8   5      131.81      143.03     31.18 o 
 -11   8   5        3.56        8.40     27.05 o 
 -10   8   5       89.67       70.14     22.50 o 
  -9   8   5      113.05      123.98     24.29 o 
  -8   8   5      536.58      532.78     33.92 o 
  -7   8   5      102.03      144.93     25.03 o 
  -6   8   5      557.96      538.40     30.20 o 
  -5   8   5      787.47      745.57     34.20 o 
  -4   8   5       63.75       60.66      7.37 o 
  -3   8   5      200.50      192.57     10.89 o 
  -2   8   5        0.37        0.68      8.39 o 
  -1   8   5       59.99       47.77      3.60 o 
   0   8   5        2.12       -0.92      9.20 o 
   1   8   5       17.23       14.42      8.48 o 
   2   8   5      142.03      140.72     10.67 o 
   3   8   5      216.01      181.45     14.73 o 
   4   8   5      504.20      443.94     19.00 o 
   5   8   5      325.66      339.64     13.38 o 
   6   8   5       19.38       20.10      9.14 o 
   7   8   5        2.45        0.06     22.06 o 
   8   8   5       50.36       31.46     23.54 o 
   9   8   5        4.01       14.56     18.83 o 
  10   8   5        4.14        1.51     24.16 o 
 -12   9   5       12.48        4.75     27.57 o 
 -11   9   5        8.02       -3.01     25.19 o 
 -10   9   5      403.87      440.93     36.91 o 
  -9   9   5      929.92      939.22     43.77 o 
  -8   9   5       67.63       62.96     25.73 o 
  -7   9   5       43.25       59.19     23.86 o 
  -6   9   5      833.88      886.21     38.46 o 
  -5   9   5      104.25      125.81     24.16 o 
  -4   9   5       62.96       58.42      7.37 o 
  -3   9   5       75.11       91.52     13.28 o 
  -2   9   5     1979.09     1957.22     28.84 o 
  -1   9   5      366.62      330.98     15.18 o 
   0   9   5      196.26      215.37      8.15 o 
   1   9   5     1798.70     1787.83     19.57 o 
   2   9   5     1139.77     1120.23     21.55 o 
   3   9   5      295.93      238.41     16.38 o 
   4   9   5       59.34       59.19     13.26 o 
   5   9   5      480.97      499.91     15.90 o 
   6   9   5      468.10      483.15     21.16 o 
   7   9   5      144.99      144.51     23.54 o 
   8   9   5      447.85      487.71     37.81 o 
   9   9   5      394.40      407.94     35.75 o 
 -11  10   5        9.51        4.51     26.86 o 
 -10  10   5       18.43       14.55     27.13 o 
  -9  10   5      430.51      510.37     39.18 o 
  -8  10   5        2.48       16.33     23.74 o 
  -7  10   5      108.43      130.21     24.62 o 
  -6  10   5      346.56      344.36     30.51 o 
  -5  10   5      109.44      114.35     23.32 o 
  -4  10   5      551.16      515.07     31.56 o 
  -3  10   5      333.01      301.57     13.35 o 
  -2  10   5       50.92       61.65     10.78 o 
  -1  10   5      949.55      967.02     23.46 o 
   0  10   5      214.71      247.63     13.26 o 
   1  10   5       49.79       35.80     10.64 o 
   2  10   5      228.08      235.36     10.57 o 
   3  10   5      244.55      231.65     12.55 o 
   4  10   5      375.86      352.76     19.62 o 
   5  10   5        1.08       -0.67     20.87 o 
   6  10   5        0.22       -6.58     14.82 o 
   7  10   5       43.42       24.50     24.77 o 
   8  10   5      119.89      127.73     29.57 o 
 -10  11   5       11.19        4.84     27.35 o 
  -9  11   5      543.10      560.87     40.29 o 
  -8  11   5     1158.56     1274.59     51.05 o 
  -7  11   5      126.86      144.18     28.36 o 
  -6  11   5        1.82        4.57     21.52 o 
  -5  11   5      326.56      357.97     31.21 o 
  -4  11   5      929.28      975.64     40.25 o 
  -3  11   5       12.99       10.92     22.66 o 
  -2  11   5       67.61       85.67     23.29 o 
  -1  11   5     2078.17     2089.06     28.74 o 
   0  11   5     1312.53     1384.43     33.01 o 
   1  11   5       13.61        9.90     10.90 o 
   2  11   5      180.06      169.00     13.17 o 
   3  11   5      802.95      852.63     27.07 o 
   4  11   5      332.22      336.46     27.52 o 
   5  11   5        1.52       10.05     22.32 o 
   6  11   5      483.19      530.95     36.40 o 
   7  11   5      993.88     1080.82     32.47 o 
  -9  12   5       10.88        2.30     25.07 o 
  -8  12   5        0.05      -10.17     27.47 o 
  -7  12   5       24.85       40.58     26.21 o 
  -6  12   5        4.53        1.30     22.53 o 
  -5  12   5       66.59       73.14     24.73 o 
  -4  12   5       49.89       46.44     24.67 o 
  -3  12   5      191.60      211.52     27.70 o 
  -2  12   5      201.32      206.66     19.11 o 
  -1  12   5        0.77       14.30     15.30 o 
   0  12   5        2.25        6.01     10.54 o 
   1  12   5       20.47       20.05     11.05 o 
   2  12   5      114.11      108.86     22.23 o 
   3  12   5       27.88       22.17     15.35 o 
   4  12   5       82.10       88.25     21.40 o 
   5  12   5        3.69        3.44     20.69 o 
   6  12   5      107.90       91.68     27.68 o 
  -7  13   5      137.88      107.74     27.74 o 
  -6  13   5      159.51      188.19     30.05 o 
  -5  13   5      110.48      131.10     27.22 o 
  -4  13   5       98.56       85.59     25.25 o 
  -3  13   5      206.80      219.25     49.19 o 
  -2  13   5      316.90      340.70     21.77 o 
  -1  13   5      730.89      688.80     26.41 o 
   0  13   5      288.73      271.04     33.88 o 
   1  13   5      353.09      368.14     33.19 o 
   2  13   5      158.18      179.43     18.03 o 
   3  13   5      123.18      116.71     18.37 o 
   4  13   5       12.32        8.17     20.59 o 
  -4  14   5       31.84       36.91     26.55 o 
  -3  14   5        3.55       14.62     28.15 o 
  -2  14   5       26.71       31.07     23.68 o 
  -1  14   5       21.03       27.22     26.62 o 
   0  14   5        0.13       10.27     23.35 o 
   1  14   5       30.79       31.76     28.26 o 
 -15   0   6      483.03      465.87     35.58 o 
 -14   0   6       95.32      119.21     26.38 o 
 -13   0   6      227.68      213.46     26.28 o 
 -12   0   6      380.58      406.59     28.67 o 
 -11   0   6      726.30      755.89     33.42 o 
 -10   0   6       83.60       94.04     18.51 o 
  -9   0   6     1483.12     1517.71     38.75 o 
  -8   0   6     2287.35     2275.59     44.06 o 
  -7   0   6     3693.37     3714.63     52.50 o 
  -6   0   6     7487.80     7643.91     71.46 o 
  -5   0   6     1695.92     1955.08     36.74 o 
  -4   0   6     1774.63     2075.26     37.18 o 
  -3   0   6     2955.75     3449.35     46.84 o 
  -2   0   6      667.98      630.28     22.62 o 
  -1   0   6     9267.72     9599.07     75.42 o 
   0   0   6    12596.63    12898.94     88.33 o 
   1   0   6    14259.05    14124.25     96.41 o 
   2   0   6     4999.15     5091.53     61.63 o 
   3   0   6      132.26      129.51     16.52 o 
   4   0   6       29.23       21.38     13.91 o 
   5   0   6      225.26      223.16     19.80 o 
   6   0   6      329.35      329.32     24.35 o 
   7   0   6      112.54      129.12     22.34 o 
   8   0   6      705.87      759.46     36.20 o 
   9   0   6      778.81      823.93     38.30 o 
  10   0   6      487.12      454.74     32.51 o 
  11   0   6      124.03      128.13     26.17 o 
 -15   1   6       29.39       30.76     16.60 o 
 -14   1   6       83.97       76.47     16.21 o 
 -13   1   6       29.78       19.32     15.37 o 
 -12   1   6       55.38       46.94     13.24 o 
 -11   1   6       57.59       50.13     12.97 o 
 -10   1   6      174.61      151.85     14.19 o 
  -9   1   6        0.84        5.78     10.61 o 
  -8   1   6       79.52       79.20     11.37 o 
  -7   1   6      119.64      127.23     11.52 o 
  -6   1   6      339.28      349.05     13.96 o 
  -5   1   6       45.35       44.26      9.29 o 
  -4   1   6      194.89      197.95     21.10 o 
  -3   1   6        5.45        4.88      8.15 o 
  -2   1   6      346.60      404.16     13.45 o 
  -1   1   6      556.80      600.28     15.60 o 
   0   1   6      173.42      215.40     11.76 o 
   1   1   6     1405.30     1499.74     42.69 o 
   2   1   6       83.87       80.66      7.42 o 
   3   1   6      237.09      229.17     13.43 o 
   4   1   6        0.79       -1.03     10.22 o 
   5   1   6       55.19       54.80     11.25 o 
   6   1   6      103.35       94.88     13.94 o 
   7   1   6      103.62       84.28     14.87 o 
   8   1   6        1.92       -7.98     13.14 o 
   9   1   6        4.78        6.34     13.38 o 
  10   1   6        0.21       -3.59     13.90 o 
  11   1   6       20.80       18.94     14.83 o 
 -15   2   6      848.53      883.51     30.12 o 
 -14   2   6      292.37      313.83     21.24 o 
 -13   2   6      103.63      101.27     15.71 o 
 -12   2   6      786.01      813.93     37.83 o 
 -11   2   6       57.02       61.35     13.52 o 
 -10   2   6      136.55      125.90     14.41 o 
  -9   2   6      441.21      439.17     17.33 o 
  -8   2   6     2102.39     2021.57     29.50 o 
  -7   2   6     4495.52     4601.12    105.98 o 
  -6   2   6       76.58       76.89      9.80 o 
  -5   2   6       15.71       34.33      8.65 o 
  -4   2   6     4527.91     4513.95     35.51 o 
  -3   2   6      814.22      953.35     16.09 o 
  -2   2   6     1565.25     1615.44     15.44 o 
  -1   2   6     2962.60     2875.68     79.89 o 
   0   2   6     6093.92     5996.02     45.06 o 
   1   2   6      722.95      631.42     17.37 o 
   2   2   6      164.03      144.51      6.46 o 
   3   2   6     1120.20     1148.01     23.38 o 
   4   2   6     1096.85     1054.02     23.98 o 
   5   2   6        1.76        4.14     10.93 o 
   6   2   6       27.73       38.31     12.75 o 
   7   2   6     2642.76     2661.10     41.37 o 
   8   2   6     1421.67     1368.24     32.17 o 
   9   2   6      166.04      163.87     18.43 o 
  10   2   6      562.37      578.82     24.39 o 
  11   2   6      172.09      167.46     19.23 o 
 -14   3   6      145.10      161.47     18.37 o 
 -13   3   6       81.61       93.58     14.87 o 
 -12   3   6      592.75      603.21     22.52 o 
 -11   3   6      862.24      856.53     24.12 o 
 -10   3   6      254.91      255.47     16.00 o 
  -9   3   6     1386.19     1317.49     51.55 o 
  -8   3   6      324.03      333.35     15.22 o 
  -7   3   6     1768.92     1774.75     26.33 o 
  -6   3   6       10.08       14.61      5.80 o 
  -5   3   6     3882.66     3611.31     34.53 o 
  -4   3   6       20.28       20.59      5.19 o 
  -3   3   6     4135.46     4237.32     24.93 o 
  -2   3   6      852.38      828.00     16.61 o 
  -1   3   6     3126.30     3121.06     43.80 o 
   0   3   6     2946.38     3089.54     33.77 o 
   1   3   6      508.41      440.82     10.88 o 
   2   3   6      385.61      338.98     27.75 o 
   3   3   6      398.75      372.42     13.81 o 
   4   3   6     1184.24     1199.58     31.18 o 
   5   3   6      211.75      209.41     14.52 o 
   6   3   6      604.07      603.84     21.81 o 
   7   3   6       26.65       25.37     13.24 o 
   8   3   6      268.99      273.25     18.30 o 
   9   3   6       33.27       44.81     14.95 o 
  10   3   6      314.62      325.83     21.51 o 
  11   3   6       21.71        7.72     15.55 o 
 -14   4   6      614.17      670.33     39.80 o 
 -13   4   6      269.25      306.26     19.26 o 
 -12   4   6       44.60       40.73     13.10 o 
 -11   4   6      635.28      577.32     20.36 o 
 -10   4   6       25.62       32.61     20.05 o 
  -9   4   6     2164.15     2110.52     42.56 o 
  -8   4   6       46.94       51.57      6.12 o 
  -7   4   6     3719.43     3750.96     35.92 o 
  -6   4   6     4022.22     3994.55     78.21 o 
  -5   4   6       31.95       26.23      4.30 o 
  -4   4   6      823.46      772.12     13.33 o 
  -3   4   6       13.90       21.63      4.15 o 
  -2   4   6     1267.99     1242.30     25.51 o 
  -1   4   6      961.15      968.32     26.91 o 
   0   4   6       45.31       56.73      9.54 o 
   1   4   6     5709.47     5573.05     76.72 o 
   2   4   6     6079.87     6035.89     71.18 o 
   3   4   6       29.18       38.26      6.96 o 
   4   4   6      370.50      325.37     16.04 o 
   5   4   6        5.39       -0.75     10.08 o 
   6   4   6      129.71      142.05     16.08 o 
   7   4   6      283.44      277.79     17.27 o 
   8   4   6      591.75      550.48     25.86 o 
   9   4   6      935.53      995.02     29.60 o 
  10   4   6      656.90      644.68     30.42 o 
  11   4   6        5.03       21.18     27.32 o 
 -14   5   6        9.39       29.95     26.16 o 
 -13   5   6       79.03       56.24     28.87 o 
 -12   5   6       13.28       10.64     25.52 o 
 -11   5   6        1.41        2.50     11.11 o 
 -10   5   6      124.76      109.86     12.55 o 
  -9   5   6      192.50      174.56     13.18 o 
  -8   5   6      886.74      848.90     11.98 o 
  -7   5   6      339.19      351.61     13.65 o 
  -6   5   6        8.38       16.46      5.44 o 
  -5   5   6       10.35       10.06      4.94 o 
  -4   5   6       14.67       25.92      3.56 o 
  -3   5   6       16.31       20.29      4.73 o 
  -2   5   6      149.53      151.29      7.26 o 
  -1   5   6        3.53        0.79      5.71 o 
   0   5   6       22.01       30.73      9.88 o 
   1   5   6      598.69      647.65     19.21 o 
   2   5   6        2.05       -0.27     14.52 o 
   3   5   6     1063.26     1051.06     21.26 o 
   4   5   6     1067.43     1032.23     17.82 o 
   5   5   6       11.49       15.59     10.25 o 
   6   5   6       59.27       67.89     13.24 o 
   7   5   6       34.91       31.91     13.25 o 
   8   5   6        8.98       13.78     13.79 o 
   9   5   6        4.35        5.01     14.22 o 
  10   5   6        0.12       11.85     21.75 o 
 -14   6   6      429.13      469.18     39.83 o 
 -13   6   6       27.67       25.35     25.41 o 
 -12   6   6       14.43        7.60     21.30 o 
 -11   6   6       31.66       28.57     22.26 o 
 -10   6   6      160.62      172.21     27.40 o 
  -9   6   6     1179.88     1162.15     43.05 o 
  -8   6   6      220.22      229.48     12.92 o 
  -7   6   6     4163.22     4033.78     21.59 o 
  -6   6   6     2276.07     2214.96     17.37 o 
  -5   6   6       51.49       62.00      7.75 o 
  -4   6   6       22.83       22.43      7.36 o 
  -3   6   6      414.70      409.98      9.58 o 
  -2   6   6      458.07      409.94     18.63 o 
  -1   6   6     1091.91     1070.51     27.68 o 
   0   6   6      947.09      915.81     15.70 o 
   1   6   6     4770.59     4727.41     45.93 o 
   2   6   6     3365.93     3397.76     37.43 o 
   3   6   6      426.10      458.90     17.54 o 
   4   6   6       99.08       95.47      9.13 o 
   5   6   6      109.13      124.40     20.63 o 
   6   6   6       66.22       70.81     13.74 o 
   7   6   6      358.17      364.79     19.81 o 
   8   6   6      396.75      407.24     20.74 o 
   9   6   6      543.07      562.46     37.81 o 
  10   6   6      296.02      278.55     34.60 o 
 -13   7   6        0.02        0.66     25.05 o 
 -12   7   6        1.69        4.33     27.05 o 
 -11   7   6      143.87      111.36     25.47 o 
 -10   7   6       12.06       25.09     26.07 o 
  -9   7   6       12.67       34.23     24.30 o 
  -8   7   6        3.78        7.08     22.07 o 
  -7   7   6      606.21      633.80     36.08 o 
  -6   7   6        8.78       11.18      4.44 o 
  -5   7   6       80.08       70.01      7.37 o 
  -4   7   6      769.14      773.95     19.87 o 
  -3   7   6       81.65       82.52      9.44 o 
  -2   7   6       56.71       59.93      5.05 o 
  -1   7   6       40.75       40.03      6.22 o 
   0   7   6       29.16       24.68      6.45 o 
   1   7   6        1.49        1.63     10.45 o 
   2   7   6      167.52      145.22     10.64 o 
   3   7   6        0.08       -2.49     10.43 o 
   4   7   6        4.16        4.07     10.75 o 
   5   7   6      739.19      660.01     21.54 o 
   6   7   6       59.65       69.23     13.37 o 
   7   7   6        4.58       -4.50     12.55 o 
   8   7   6       76.27       57.91     23.06 o 
   9   7   6       26.16       28.13     20.82 o 
 -12   8   6        6.03        1.43     28.34 o 
 -11   8   6       41.98       39.50     25.59 o 
 -10   8   6       99.40      117.09     29.27 o 
  -9   8   6      284.97      252.93     31.34 o 
  -8   8   6      102.71      108.47     24.26 o 
  -7   8   6      707.35      658.18     36.60 o 
  -6   8   6     2053.56     2126.85     53.88 o 
  -5   8   6      250.12      235.38      9.90 o 
  -4   8   6      163.80      135.53     13.39 o 
  -3   8   6       19.30       30.95      9.36 o 
  -2   8   6     1051.04     1086.18     23.07 o 
  -1   8   6      918.28      938.22     22.43 o 
   0   8   6      694.00      643.99     19.97 o 
   1   8   6     1959.02     1953.74     26.33 o 
   2   8   6     1818.01     1748.17     25.64 o 
   3   8   6        2.84        7.11     11.13 o 
   4   8   6       51.49       43.76     14.66 o 
   5   8   6      226.82      235.21     15.88 o 
   6   8   6      132.99      141.94     15.49 o 
   7   8   6       77.05       98.59     23.60 o 
   8   8   6      314.55      321.23     30.62 o 
   9   8   6      549.57      543.36     38.91 o 
 -12   9   6        0.42       -1.51     29.71 o 
 -11   9   6       26.14        0.97     25.03 o 
 -10   9   6        1.20        8.50     28.30 o 
  -9   9   6      231.73      254.99     33.06 o 
  -8   9   6       78.59       72.09     26.21 o 
  -7   9   6      164.44      165.90     28.36 o 
  -6   9   6       15.45       22.61     20.26 o 
  -5   9   6      217.99      231.79     27.01 o 
  -4   9   6      502.56      497.15     31.35 o 
  -3   9   6        9.19        7.49      9.00 o 
  -2   9   6       63.33       73.72     11.26 o 
  -1   9   6      928.39      951.52     23.23 o 
   0   9   6        1.02        0.83     11.29 o 
   1   9   6      996.34      963.53     20.65 o 
   2   9   6       23.19       18.32      9.93 o 
   3   9   6       25.49       18.38     12.88 o 
   4   9   6      163.47      143.65     16.04 o 
   5   9   6       37.23       44.58     17.73 o 
   6   9   6        0.20       -6.32     19.31 o 
   7   9   6       47.72       52.48     26.82 o 
   8   9   6       10.05       17.02     20.56 o 
 -11  10   6       30.39       12.12     23.69 o 
 -10  10   6        1.58        2.40     27.65 o 
  -9  10   6      164.95      144.28     29.96 o 
  -8  10   6      774.40      860.32     45.79 o 
  -7  10   6      279.08      294.37     33.01 o 
  -6  10   6      149.19      162.47     26.33 o 
  -5  10   6       70.53       73.41     24.76 o 
  -4  10   6      247.20      223.56     26.25 o 
  -3  10   6      315.63      268.37     28.56 o 
  -2  10   6       64.98       59.92     11.66 o 
  -1  10   6      485.84      455.75     18.93 o 
   0  10   6      667.84      705.84     18.85 o 
   1  10   6      236.54      258.03     14.31 o 
   2  10   6      316.92      284.13     14.79 o 
   3  10   6      247.15      264.97     18.77 o 
   4  10   6      263.80      260.69     18.47 o 
   5  10   6        8.50       -1.96     22.51 o 
   6  10   6      102.44      103.18     27.82 o 
   7  10   6      355.37      376.64     34.81 o 
 -10  11   6       21.12       37.25     26.16 o 
  -9  11   6        5.34        4.59     27.44 o 
  -8  11   6       86.40       72.70     30.02 o 
  -7  11   6       13.26        6.78     25.82 o 
  -6  11   6       43.71       44.00     26.23 o 
  -5  11   6       53.61       28.88     26.28 o 
  -4  11   6       63.14       50.30     23.64 o 
  -3  11   6        2.37        3.22     22.52 o 
  -2  11   6       10.89       15.62     23.44 o 
  -1  11   6      146.64      153.61     13.12 o 
   0  11   6       92.53       94.80     11.96 o 
   1  11   6      623.78      601.48     25.58 o 
   2  11   6       57.89       47.22     14.04 o 
   3  11   6        2.58       -0.87     14.14 o 
   4  11   6       15.11       11.86     19.34 o 
   5  11   6       38.71       55.58     25.88 o 
   6  11   6        1.92        0.62     23.28 o 
  -8  12   6      467.88      487.01     39.68 o 
  -7  12   6      459.78      495.47     38.01 o 
  -6  12   6       55.12       19.01     26.26 o 
  -5  12   6      193.89      211.92     30.38 o 
  -4  12   6      636.94      635.44     38.96 o 
  -3  12   6      122.12      140.40     26.75 o 
  -2  12   6        7.47       18.25     17.34 o 
  -1  12   6      829.70      867.62     28.69 o 
   0  12   6      842.78      829.13     21.54 o 
   1  12   6      356.32      365.36     16.83 o 
   2  12   6      102.73       97.66     16.16 o 
   3  12   6      497.58      478.12     23.49 o 
   4  12   6      151.39      158.72     25.48 o 
   5  12   6       21.36       15.68     23.10 o 
  -6  13   6        1.29      -10.33     26.46 o 
  -5  13   6       67.29       81.53     26.98 o 
  -4  13   6        0.25       -3.68     25.59 o 
  -3  13   6      155.46      142.77     19.85 o 
  -2  13   6       15.69       14.88     16.51 o 
  -1  13   6      194.60      170.55     19.06 o 
   0  13   6       26.43       39.01     16.59 o 
   1  13   6        0.41       12.93     24.32 o 
   2  13   6       14.92       19.54     16.58 o 
   3  13   6       54.51       60.45     17.43 o 
  -2  14   6       83.66       83.82     27.36 o 
 -15   1   7       42.34       65.12     18.12 o 
 -14   1   7      676.77      668.27     25.83 o 
 -13   1   7       17.73       10.74     14.76 o 
 -12   1   7      150.66      154.43     19.02 o 
 -11   1   7      650.64      660.32     22.49 o 
 -10   1   7      191.85      184.10     15.27 o 
  -9   1   7       39.21       21.93     11.85 o 
  -8   1   7      908.09      944.50     33.12 o 
  -7   1   7     3212.24     3223.69     36.93 o 
  -6   1   7     3994.22     4068.46     40.04 o 
  -5   1   7        5.72        7.22      9.88 o 
  -4   1   7     1687.77     1677.92     26.20 o 
  -3   1   7     1165.45     1221.57     37.74 o 
  -2   1   7      779.73      820.07     19.35 o 
  -1   1   7     1171.55     1248.19     18.16 o 
   0   1   7     5385.41     5413.61     45.35 o 
   1   1   7     1529.57     1476.80     25.35 o 
   2   1   7      398.02      387.41      8.87 o 
   3   1   7     1013.55     1034.63     24.38 o 
   4   1   7     1819.89     1795.24     31.99 o 
   5   1   7       90.52      128.63     15.47 o 
   6   1   7      295.78      266.46     18.34 o 
   7   1   7       75.96       65.58     14.59 o 
   8   1   7      890.56      984.76     37.75 o 
   9   1   7      300.99      280.04     27.44 o 
  10   1   7      189.05      200.37     19.51 o 
  11   1   7      143.81      153.55     19.28 o 
 -15   2   7       33.67       42.21     16.71 o 
 -14   2   7       70.28       96.29     17.29 o 
 -13   2   7       51.94       55.08     14.52 o 
 -12   2   7      165.18      172.46     16.20 o 
 -11   2   7      100.02      118.80     16.10 o 
 -10   2   7      404.93      452.85     20.44 o 
  -9   2   7      325.89      313.03     16.19 o 
  -8   2   7      318.72      343.30     18.06 o 
  -7   2   7       13.85       18.03     11.47 o 
  -6   2   7      403.81      394.73     15.83 o 
  -5   2   7      756.76      866.78     19.71 o 
  -4   2   7      417.59      391.79     14.56 o 
  -3   2   7      356.43      341.47     14.29 o 
  -2   2   7      519.07      532.03     16.59 o 
  -1   2   7      475.54      520.12     16.93 o 
   0   2   7        0.37       -2.28      9.29 o 
   1   2   7      502.78      527.47     24.68 o 
   2   2   7      201.74      223.77     10.76 o 
   3   2   7        0.76        3.52      3.53 o 
   4   2   7        0.55       -7.44     12.51 o 
   5   2   7      244.39      282.28     17.22 o 
   6   2   7      119.40      128.82     16.08 o 
   7   2   7        0.37        2.27     14.38 o 
   8   2   7        6.98        1.77     15.49 o 
   9   2   7        0.49       -0.57     14.11 o 
  10   2   7        1.24        2.32     16.42 o 
 -14   3   7      690.05      673.38     26.01 o 
 -13   3   7      268.21      236.33     18.32 o 
 -12   3   7       64.65       73.86     14.55 o 
 -11   3   7      402.15      410.01     19.77 o 
 -10   3   7      453.79      433.40     18.84 o 
  -9   3   7      179.60      149.71     14.29 o 
  -8   3   7      176.04      167.48     13.49 o 
  -7   3   7      755.28      717.40     19.58 o 
  -6   3   7     2135.15     2150.83     60.30 o 
  -5   3   7      823.60      799.98     18.85 o 
  -4   3   7      876.93      852.72     18.98 o 
  -3   3   7      956.67     1026.78     18.71 o 
  -2   3   7      390.02      422.62     16.15 o 
  -1   3   7      126.56      113.37     11.92 o 
   0   3   7      239.62      229.51     14.24 o 
   1   3   7     1595.72     1501.43     19.65 o 
   2   3   7     2372.31     2251.91     57.28 o 
   3   3   7     1044.20     1048.16     24.46 o 
   4   3   7      755.41      764.04     22.97 o 
   5   3   7      743.18      746.61     23.67 o 
   6   3   7      231.83      205.41     26.12 o 
   7   3   7      354.97      335.37     26.72 o 
   8   3   7      455.03      442.02     22.55 o 
   9   3   7      215.81      226.05     19.83 o 
  10   3   7      379.71      452.40     38.93 o 
 -14   4   7      166.97      189.95     30.18 o 
 -13   4   7        1.67       12.53     24.97 o 
 -12   4   7      167.02      169.89     16.40 o 
 -11   4   7        8.80        9.38     12.06 o 
 -10   4   7     1341.97     1258.05     27.10 o 
  -9   4   7       29.24       31.95     12.25 o 
  -8   4   7      563.67      523.74     18.48 o 
  -7   4   7      164.33      174.86     12.77 o 
  -6   4   7      525.21      539.42     20.83 o 
  -5   4   7      447.94      429.48     11.24 o 
  -4   4   7      906.28      859.18     16.27 o 
  -3   4   7      886.28      855.26     17.30 o 
  -2   4   7      821.93      902.58     25.10 o 
  -1   4   7     1390.95     1434.21     29.37 o 
   0   4   7       22.59       23.93     10.48 o 
   1   4   7      751.68      718.16     26.30 o 
   2   4   7       98.19       96.08     13.63 o 
   3   4   7     1868.38     1778.78     40.95 o 
   4   4   7      149.25      146.02     14.69 o 
   5   4   7      424.66      376.75     18.61 o 
   6   4   7        9.11       10.63     11.84 o 
   7   4   7      201.96      218.30     17.47 o 
   8   4   7        9.36        6.63     13.90 o 
   9   4   7       19.82       20.61     14.71 o 
  10   4   7       10.93       16.13     15.57 o 
 -14   5   7      204.30      214.18     34.04 o 
 -13   5   7      621.56      608.91     38.41 o 
 -12   5   7       16.93       13.80     21.31 o 
 -11   5   7      166.99      203.54     30.40 o 
 -10   5   7       29.53       29.08     11.43 o 
  -9   5   7     2622.46     2533.04     81.17 o 
  -8   5   7      291.63      287.89      9.57 o 
  -7   5   7      130.31      117.66      7.98 o 
  -6   5   7     4590.94     4496.09     42.19 o 
  -5   5   7     2984.25     2931.76     25.85 o 
  -4   5   7        4.23        3.57      4.95 o 
  -3   5   7       23.08       16.53      5.68 o 
  -2   5   7     1922.68     1890.59     29.37 o 
  -1   5   7     1414.48     1449.22     26.66 o 
   0   5   7       15.45       10.16     11.42 o 
   1   5   7     2011.40     1904.54     31.81 o 
   2   5   7     8725.12     8654.05     92.12 o 
   3   5   7      274.99      244.18     12.95 o 
   4   5   7      481.30      481.43     17.54 o 
   5   5   7      214.56      232.50     16.69 o 
   6   5   7      654.57      726.63     24.88 o 
   7   5   7       44.60       40.06     14.50 o 
   8   5   7       24.64        4.24     13.53 o 
   9   5   7      415.07      450.35     24.01 o 
  10   5   7      556.66      628.13     42.96 o 
 -13   6   7       32.72       27.56     29.90 o 
 -12   6   7       32.20       47.36     29.66 o 
 -11   6   7       28.49       28.43     24.63 o 
 -10   6   7       36.54       36.49     25.61 o 
  -9   6   7      137.07      144.55     23.54 o 
  -8   6   7      273.73      233.65     27.94 o 
  -7   6   7       37.70       30.20      5.71 o 
  -6   6   7      991.38      925.79     16.55 o 
  -5   6   7      734.31      722.30     17.61 o 
  -4   6   7       43.07       40.70      5.08 o 
  -3   6   7      360.07      321.15     13.92 o 
  -2   6   7        6.99        5.57      5.87 o 
  -1   6   7      513.94      469.87     15.97 o 
   0   6   7        1.93        2.12     10.69 o 
   1   6   7      693.68      648.99     21.20 o 
   2   6   7      281.06      264.90     14.10 o 
   3   6   7        0.05       -0.36      9.04 o 
   4   6   7      190.80      176.83     10.86 o 
   5   6   7       29.28       30.25     13.56 o 
   6   6   7       70.59       65.39     13.81 o 
   7   6   7        9.11       -1.70     14.24 o 
   8   6   7       66.93       67.91     15.45 o 
   9   6   7       25.88       33.22     26.39 o 
 -13   7   7      129.79      122.00     29.51 o 
 -12   7   7       58.82       84.17     25.80 o 
 -11   7   7       15.63       16.78     26.36 o 
 -10   7   7        8.84        2.82     23.54 o 
  -9   7   7       27.49       16.86     25.69 o 
  -8   7   7      289.37      301.82     30.16 o 
  -7   7   7      179.85      162.48     28.05 o 
  -6   7   7     2149.39     2138.47     25.71 o 
  -5   7   7      502.83      521.52     15.56 o 
  -4   7   7     1170.72     1192.06     28.63 o 
  -3   7   7      163.60      153.05     12.61 o 
  -2   7   7        3.17       -1.61     10.29 o 
  -1   7   7      297.40      281.52     15.22 o 
   0   7   7      547.03      552.00     19.56 o 
   1   7   7      138.44      132.42     14.15 o 
   2   7   7     1243.82     1227.75     45.21 o 
   3   7   7      999.60     1016.06     48.44 o 
   4   7   7      390.25      368.04     14.16 o 
   5   7   7       12.18        9.89     13.17 o 
   6   7   7       18.92       16.16     13.47 o 
   7   7   7      263.25      297.11     20.12 o 
   8   7   7       44.66       42.34     22.17 o 
   9   7   7       34.14       25.64     23.46 o 
 -12   8   7        4.44       14.76     28.89 o 
 -11   8   7       53.43       21.68     23.02 o 
 -10   8   7       71.72       51.29     24.92 o 
  -9   8   7        0.52        9.15     23.49 o 
  -8   8   7       11.05        5.49     22.08 o 
  -7   8   7        0.27       -8.21     22.43 o 
  -6   8   7      379.11      357.67     29.11 o 
  -5   8   7        1.01        4.28     23.13 o 
  -4   8   7       60.55       61.83      9.59 o 
  -3   8   7       27.73       25.20      9.91 o 
  -2   8   7        9.99        9.56     10.58 o 
  -1   8   7       23.51       19.02     11.05 o 
   0   8   7      142.31      145.61     14.14 o 
   1   8   7        4.24        5.56     12.76 o 
   2   8   7        0.06        4.45     10.96 o 
   3   8   7      206.64      182.26     15.20 o 
   4   8   7       39.01       35.07     12.53 o 
   5   8   7        0.96       -1.20     12.77 o 
   6   8   7       25.02       40.32     14.28 o 
   7   8   7       43.10       48.61     22.64 o 
   8   8   7        9.05        2.44     20.59 o 
 -11   9   7        3.72      -13.50     24.82 o 
 -10   9   7        0.81       -5.20     28.06 o 
  -9   9   7       63.00       72.57     25.08 o 
  -8   9   7       38.89       30.67     27.48 o 
  -7   9   7      117.02      107.82     25.73 o 
  -6   9   7     1075.84     1161.88     47.27 o 
  -5   9   7      514.48      522.03     34.49 o 
  -4   9   7       34.17       29.05     24.11 o 
  -3   9   7       71.31       76.42     11.68 o 
  -2   9   7       17.50       30.49     12.00 o 
  -1   9   7      478.72      478.88     19.52 o 
   0   9   7       98.22      123.55     14.95 o 
   1   9   7      195.07      210.45     13.30 o 
   2   9   7      860.03      863.90     25.23 o 
   3   9   7      444.93      433.39     20.35 o 
   4   9   7      166.93      152.33     19.33 o 
   5   9   7      158.38      168.55     17.02 o 
   6   9   7       52.41       42.87     24.27 o 
   7   9   7      163.42      171.50     30.10 o 
 -10  10   7       22.15       20.04     29.13 o 
  -9  10   7       41.78       41.24     24.70 o 
  -8  10   7      448.48      487.75     40.46 o 
  -7  10   7       60.12       62.92     27.81 o 
  -6  10   7      626.26      664.44     40.48 o 
  -5  10   7        2.71        1.92     26.69 o 
  -4  10   7      154.80      130.47     25.38 o 
  -3  10   7       77.24      101.08     24.63 o 
  -2  10   7       89.60       76.98     13.49 o 
  -1  10   7      291.85      313.89     23.94 o 
   0  10   7       58.44       57.40     11.39 o 
   1  10   7     1392.04     1362.77     25.74 o 
   2  10   7      215.10      204.84     17.50 o 
   3  10   7       67.78       61.78     14.68 o 
   4  10   7       56.05       59.84     15.03 o 
   5  10   7      360.12      358.35     31.94 o 
   6  10   7       43.35       51.32     27.34 o 
  -9  11   7       41.11       21.93     25.80 o 
  -8  11   7      280.08      290.51     36.65 o 
  -7  11   7     1007.76     1076.90     48.67 o 
  -6  11   7       77.04       81.35     29.16 o 
  -5  11   7       32.23       36.50     26.73 o 
  -4  11   7      729.99      743.17     41.24 o 
  -3  11   7      820.94      918.40     44.14 o 
  -2  11   7      277.65      295.19     30.39 o 
  -1  11   7       50.87       44.14     13.92 o 
   0  11   7     1007.44     1002.87     23.17 o 
   1  11   7      535.27      544.78     19.22 o 
   2  11   7       94.33       88.29     16.22 o 
   3  11   7      377.41      372.47     21.49 o 
   4  11   7     1009.57     1065.52     45.60 o 
   5  11   7      116.71      113.12     24.05 o 
  -8  12   7       22.62       28.10     26.10 o 
  -7  12   7       53.58       49.92     25.95 o 
  -6  12   7       43.56       37.73     28.82 o 
  -5  12   7      123.86      132.44     31.41 o 
  -4  12   7      112.43      123.75     29.02 o 
  -3  12   7       74.50       73.39     28.38 o 
  -2  12   7       27.49       24.25     26.35 o 
  -1  12   7      313.02      319.31     22.10 o 
   0  12   7        0.88       11.07     15.61 o 
   1  12   7       81.91       77.96     13.08 o 
   2  12   7       22.06        9.31     14.75 o 
   3  12   7      129.34      135.12     17.81 o 
   4  12   7        1.89        5.36     23.08 o 
  -5  13   7      273.49      290.21     35.31 o 
  -4  13   7      132.50      138.59     28.29 o 
  -3  13   7      213.87      234.48     22.37 o 
  -2  13   7      139.13      161.79     19.75 o 
  -1  13   7       93.91      103.72     18.62 o 
   0  13   7      104.30      104.81     18.37 o 
   1  13   7      250.72      218.86     31.90 o 
 -14   0   8        0.75       17.39     21.24 o 
 -13   0   8      535.68      582.23     34.61 o 
 -12   0   8       26.17       24.16     19.52 o 
 -11   0   8      630.30      605.32     31.91 o 
 -10   0   8      565.17      567.36     30.43 o 
  -9   0   8      193.19      195.25     21.71 o 
  -8   0   8       21.83       21.51     16.81 o 
  -7   0   8      348.77      400.43     25.08 o 
  -6   0   8     2715.09     2712.09     50.51 o 
  -5   0   8      414.92      417.60     23.94 o 
  -4   0   8      237.57      246.47     20.21 o 
  -3   0   8     7338.59     7651.17     80.13 o 
  -2   0   8     7881.78     7576.91     79.00 o 
  -1   0   8      685.69      643.08     28.42 o 
   0   0   8       26.03       22.48     15.68 o 
   1   0   8      903.10      837.07     30.34 o 
   2   0   8      907.56      820.88     31.56 o 
   3   0   8      201.38      205.62     20.62 o 
   4   0   8      543.25      569.39     30.65 o 
   5   0   8     1082.15     1209.33     43.53 o 
   6   0   8      100.36      116.86     23.99 o 
   7   0   8        3.16       -5.44     18.89 o 
   8   0   8      168.05      149.04     25.24 o 
   9   0   8      321.68      338.31     30.48 o 
  10   0   8       12.68        5.93     20.36 o 
 -14   1   8        8.81        7.90     14.88 o 
 -13   1   8       45.85       34.90     15.04 o 
 -12   1   8       25.62       11.36     14.18 o 
 -11   1   8       19.84       14.08     13.80 o 
 -10   1   8       45.98       36.45     14.36 o 
  -9   1   8        5.64       11.95     12.86 o 
  -8   1   8      121.46      132.91     14.14 o 
  -7   1   8       69.22       61.30     13.08 o 
  -6   1   8       22.67       20.92     11.92 o 
  -5   1   8      139.01      134.72     13.51 o 
  -4   1   8      158.14      158.10     13.61 o 
  -3   1   8      286.61      270.03     14.85 o 
  -2   1   8       12.69       14.70     10.29 o 
  -1   1   8       20.82       25.03      9.43 o 
   0   1   8       26.95       20.19     11.67 o 
   1   1   8      186.24      182.12     14.20 o 
   2   1   8      208.75      204.11      7.82 o 
   3   1   8       49.76       41.20     12.24 o 
   4   1   8       51.65       62.27     14.63 o 
   5   1   8        5.33        9.39     13.51 o 
   6   1   8      153.93      150.63     16.71 o 
   7   1   8        0.42        2.88     15.96 o 
   8   1   8       69.47       75.61     17.77 o 
   9   1   8        1.94       -8.75     15.54 o 
  10   1   8       49.18       62.56     15.80 o 
 -14   2   8      269.89      293.40     21.17 o 
 -13   2   8      218.81      205.04     17.73 o 
 -12   2   8       66.16       68.80     16.00 o 
 -11   2   8     1500.20     1493.30     31.95 o 
 -10   2   8      410.81      426.01     20.01 o 
  -9   2   8      429.13      423.11     19.14 o 
  -8   2   8        6.78       -0.11     11.76 o 
  -7   2   8      913.02      879.47     22.52 o 
  -6   2   8      748.32      737.75     20.46 o 
  -5   2   8        2.34       -0.03     11.29 o 
  -4   2   8     1639.94     1452.40     26.27 o 
  -3   2   8     4122.59     4292.91     55.12 o 
  -2   2   8        5.11       16.87      8.63 o 
  -1   2   8      697.49      740.45     20.79 o 
   0   2   8      211.56      207.48     14.73 o 
   1   2   8      778.77      778.49     31.19 o 
   2   2   8       85.41       73.48      6.69 o 
   3   2   8      739.85      693.52     17.36 o 
   4   2   8     3298.77     3231.60    108.51 o 
   5   2   8     1638.70     1657.12     34.48 o 
   6   2   8       28.05       32.85     13.55 o 
   7   2   8       65.88       62.32     16.22 o 
   8   2   8      329.87      336.05     22.39 o 
   9   2   8       69.94       53.55     16.99 o 
  10   2   8       15.59       15.13     16.38 o 
 -14   3   8      111.88      156.14     30.42 o 
 -13   3   8      126.73      133.20     20.60 o 
 -12   3   8      131.46      154.82     22.06 o 
 -11   3   8      286.77      244.36     17.95 o 
 -10   3   8      278.77      305.11     23.88 o 
  -9   3   8      178.99      173.98     15.70 o 
  -8   3   8     1269.44     1309.52     26.68 o 
  -7   3   8      111.38      109.02     12.68 o 
  -6   3   8     1236.34     1352.43     43.60 o 
  -5   3   8        0.71        1.45     10.48 o 
  -4   3   8     2229.67     2243.57     26.44 o 
  -3   3   8        6.08        3.44      8.05 o 
  -2   3   8     2370.56     2369.49     49.53 o 
  -1   3   8      200.55      182.72     14.90 o 
   0   3   8      881.48      890.72     23.46 o 
   1   3   8      798.45      703.41     29.60 o 
   2   3   8     1267.37     1230.77     18.26 o 
   3   3   8      711.66      693.01     36.35 o 
   4   3   8      446.61      417.32     20.56 o 
   5   3   8      470.44      452.67     48.43 o 
   6   3   8      117.89      139.94     18.12 o 
   7   3   8      469.82      504.73     24.63 o 
   8   3   8       51.29       33.26     16.13 o 
   9   3   8       72.79       64.79     16.98 o 
 -14   4   8        0.43        7.52     29.09 o 
 -13   4   8      239.71      271.42     34.55 o 
 -12   4   8      590.21      611.82     39.48 o 
 -11   4   8       44.72       38.41     13.37 o 
 -10   4   8       17.27       12.76     12.56 o 
  -9   4   8      368.45      350.52     17.36 o 
  -8   4   8      375.40      389.98     17.76 o 
  -7   4   8     1057.65     1038.89     23.69 o 
  -6   4   8       37.39       51.22      8.23 o 
  -5   4   8     4076.13     4095.00     47.67 o 
  -4   4   8     1644.72     1675.03     21.16 o 
  -3   4   8        4.89        3.71     10.42 o 
  -2   4   8      627.42      655.66     20.18 o 
  -1   4   8     1925.62     1791.70     49.36 o 
   0   4   8        1.85       -3.64     12.50 o 
   1   4   8      132.84      121.35     15.11 o 
   2   4   8     1229.89     1256.64     40.24 o 
   3   4   8      713.76      773.98     15.45 o 
   4   4   8       32.13       35.71     13.73 o 
   5   4   8      449.21      465.89     22.83 o 
   6   4   8     1235.36     1308.15     32.91 o 
   7   4   8       79.93       83.04     17.26 o 
   8   4   8        6.00        6.71     16.31 o 
   9   4   8       19.30       13.37     17.29 o 
 -13   5   8       24.12       -5.16     30.04 o 
 -12   5   8       39.06       53.43     29.09 o 
 -11   5   8       63.94       54.12     26.97 o 
 -10   5   8        3.54        6.31     25.98 o 
  -9   5   8      123.16      123.75     12.99 o 
  -8   5   8       38.97       36.21      7.30 o 
  -7   5   8       13.23       11.21      7.24 o 
  -6   5   8       13.62       21.55      7.56 o 
  -5   5   8      368.11      339.48     12.05 o 
  -4   5   8       34.28       23.66      6.61 o 
  -3   5   8      167.37      196.06     17.92 o 
  -2   5   8       39.52       34.20     11.29 o 
  -1   5   8      139.33      143.22     14.40 o 
   0   5   8      138.19      153.53     15.57 o 
   1   5   8      841.29      799.87     23.85 o 
   2   5   8      290.74      261.41     24.97 o 
   3   5   8       26.23       29.04      8.36 o 
   4   5   8       65.69       55.75     14.94 o 
   5   5   8        5.93        2.46     14.07 o 
   6   5   8       14.26       16.43     12.99 o 
   7   5   8        5.08        4.18     15.44 o 
   8   5   8       12.28       18.35     16.19 o 
   9   5   8        9.41        6.67     16.51 o 
 -13   6   8      152.45      155.65     33.88 o 
 -12   6   8      486.35      479.53     38.92 o 
 -11   6   8      349.50      408.89     37.31 o 
 -10   6   8      103.64       79.29     29.27 o 
  -9   6   8      147.52      153.41     25.21 o 
  -8   6   8      392.18      331.71     29.09 o 
  -7   6   8        4.31        0.62      8.74 o 
  -6   6   8       33.54       33.59      6.56 o 
  -5   6   8     2176.31     2189.90     59.83 o 
  -4   6   8     2253.96     2260.60     32.99 o 
  -3   6   8      479.06      487.70     18.52 o 
  -2   6   8       83.56       80.41     12.85 o 
  -1   6   8     1123.79     1097.81     26.01 o 
   0   6   8      638.65      674.37     22.23 o 
   1   6   8        1.84       13.78     12.23 o 
   2   6   8      456.15      456.18     17.47 o 
   3   6   8     1468.06     1384.69     26.25 o 
   4   6   8      523.38      561.73     22.90 o 
   5   6   8      143.40      145.79     15.94 o 
   6   6   8      435.06      465.60     23.27 o 
   7   6   8      343.11      371.69     21.85 o 
   8   6   8       13.42       20.53     16.73 o 
 -12   7   8        5.50       12.85     27.18 o 
 -11   7   8        0.39       -2.06     26.37 o 
 -10   7   8       10.35       -3.53     25.53 o 
  -9   7   8       67.32       65.18     26.48 o 
  -8   7   8       26.82       22.99     23.15 o 
  -7   7   8       49.51       69.65     27.11 o 
  -6   7   8       38.92       25.80     26.03 o 
  -5   7   8      206.27      191.93     12.97 o 
  -4   7   8       25.59       11.84     10.24 o 
  -3   7   8        7.38        9.02     10.84 o 
  -2   7   8       89.44       75.48     13.02 o 
  -1   7   8        0.13       -5.08     11.83 o 
   0   7   8      336.96      316.76     18.42 o 
   1   7   8       72.88       88.86     15.35 o 
   2   7   8        3.18       11.55     10.92 o 
   3   7   8      218.81      208.93     15.08 o 
   4   7   8       86.70       92.74     15.57 o 
   5   7   8        9.11       -3.18     14.29 o 
   6   7   8      144.98      167.86     19.23 o 
   7   7   8        0.01       -9.05     15.01 o 
   8   7   8       22.74       29.47     26.66 o 
 -12   8   8      142.07      155.34     33.96 o 
 -11   8   8       31.81       35.52     28.25 o 
 -10   8   8       36.58       47.07     28.66 o 
  -9   8   8       83.30      103.59     29.94 o 
  -8   8   8        2.25      -12.31     27.17 o 
  -7   8   8       34.19       25.73     25.09 o 
  -6   8   8      371.16      362.51     34.94 o 
  -5   8   8     1264.99     1224.35     46.96 o 
  -4   8   8      439.97      482.87     18.18 o 
  -3   8   8      905.97      854.45     25.36 o 
  -2   8   8      423.75      417.69     18.44 o 
  -1   8   8      332.91      330.90     18.10 o 
   0   8   8       44.49       37.72     14.01 o 
   1   8   8       16.05       11.97     13.11 o 
   2   8   8      337.93      359.86     18.17 o 
   3   8   8     1010.77      970.25     34.95 o 
   4   8   8      308.96      328.57     39.66 o 
   5   8   8      226.97      219.79     18.78 o 
   6   8   8      106.22      127.05     18.44 o 
   7   8   8      209.65      158.79     30.68 o 
 -11   9   8        2.58        1.11     25.43 o 
 -10   9   8       44.64       40.29     26.94 o 
  -9   9   8       43.11       52.48     28.94 o 
  -8   9   8      182.77      195.20     29.03 o 
  -7   9   8       14.23       19.15     26.59 o 
  -6   9   8      178.04      150.82     27.48 o 
  -5   9   8       90.30       73.09     24.19 o 
  -4   9   8      577.29      583.27     39.33 o 
  -3   9   8       15.96       16.60     12.00 o 
  -2   9   8      114.74      134.38     14.62 o 
  -1   9   8       76.71       73.27     13.99 o 
   0   9   8       75.47       83.85     14.72 o 
   1   9   8       28.37       37.01     11.66 o 
   2   9   8      174.02      176.42     16.09 o 
   3   9   8        0.19       -1.95     12.90 o 
   4   9   8        1.13       -1.17     13.47 o 
   5   9   8       59.20       55.60     15.90 o 
   6   9   8       58.99       43.03     23.18 o 
 -10  10   8      157.04      178.66     35.48 o 
  -9  10   8        0.93       11.57     24.29 o 
  -8  10   8        1.26       22.53     28.26 o 
  -7  10   8      116.35      137.80     28.80 o 
  -6  10   8      100.44      107.76     30.83 o 
  -5  10   8       10.66        1.63     28.85 o 
  -4  10   8       61.83       62.92     26.11 o 
  -3  10   8      656.43      714.01     41.89 o 
  -2  10   8       92.43      129.42     15.50 o 
  -1  10   8       69.38       64.65     14.51 o 
   0  10   8       59.96       61.83     12.90 o 
   1  10   8      145.03      149.87     13.94 o 
   2  10   8       95.39       90.82     14.92 o 
   3  10   8      133.63      130.15     19.93 o 
   4  10   8      490.66      489.20     34.58 o 
   5  10   8      613.38      553.67     37.04 o 
  -9  11   8        0.86       15.46     26.23 o 
  -8  11   8        2.16       -8.94     29.78 o 
  -7  11   8        0.71       -1.58     29.39 o 
  -6  11   8       58.50       46.83     28.51 o 
  -5  11   8        8.49       -0.61     25.33 o 
  -4  11   8       37.70       15.82     27.95 o 
  -3  11   8        7.76       20.85     24.53 o 
  -2  11   8       25.77       32.69     24.40 o 
  -1  11   8       68.74       60.67     24.46 o 
   0  11   8       18.82       20.07     12.53 o 
   1  11   8        0.05       -5.27     11.79 o 
   2  11   8        6.81       -9.75     14.98 o 
   3  11   8        8.21        9.30     21.89 o 
   4  11   8       12.84       20.80     21.71 o 
  -7  12   8      202.02      233.44     36.21 o 
  -6  12   8      242.23      211.42     32.21 o 
  -5  12   8       82.47       60.32     27.22 o 
  -4  12   8      352.98      372.76     35.44 o 
  -3  12   8      711.31      698.17     42.86 o 
  -2  12   8      275.68      312.18     33.79 o 
  -1  12   8        1.13       17.86     17.73 o 
   0  12   8      276.75      263.17     21.97 o 
   1  12   8      189.18      212.28     15.85 o 
   2  12   8      132.73      124.77     18.24 o 
  -2  13   8       16.80       12.81     17.60 o 
 -14   1   9        8.50       16.11     15.52 o 
 -13   1   9       75.60       66.33     15.79 o 
 -12   1   9      108.54      114.29     16.96 o 
 -11   1   9      538.88      516.97     22.44 o 
 -10   1   9     1114.21     1165.47     29.25 o 
  -9   1   9      819.20      790.19     31.31 o 
  -8   1   9       32.55       31.85     14.08 o 
  -7   1   9      122.57      105.02     16.16 o 
  -6   1   9      405.57      391.92     18.38 o 
  -5   1   9       36.78       47.92     13.67 o 
  -4   1   9      295.25      268.33     21.07 o 
  -3   1   9     5582.01     5614.45     52.26 o 
  -2   1   9     3229.93     3166.31     39.71 o 
  -1   1   9      939.32      874.87     23.61 o 
   0   1   9      654.88      631.02     20.28 o 
   1   1   9      143.98      138.94     18.99 o 
   2   1   9      743.10      745.81     23.58 o 
   3   1   9        2.18        0.57     12.86 o 
   4   1   9      140.44      161.28     18.26 o 
   5   1   9     1660.85     1703.06     37.39 o 
   6   1   9      619.14      633.18     26.80 o 
   7   1   9       95.51       88.55     16.68 o 
   8   1   9       17.79       15.88     16.68 o 
   9   1   9       61.66       70.79     20.10 o 
 -14   2   9       22.64       16.54     15.98 o 
 -13   2   9        5.34       -4.61     14.78 o 
 -12   2   9        0.94        0.35     14.77 o 
 -11   2   9       30.40       21.31     15.64 o 
 -10   2   9      236.41      212.74     17.67 o 
  -9   2   9       13.44       23.22     13.47 o 
  -8   2   9      100.98       90.28     14.32 o 
  -7   2   9      363.88      363.88     18.00 o 
  -6   2   9      184.45      178.90     15.31 o 
  -5   2   9      338.64      316.32     17.40 o 
  -4   2   9      247.38      196.19     14.94 o 
  -3   2   9      892.82      906.76     18.48 o 
  -2   2   9       32.91       29.99      9.48 o 
  -1   2   9     1020.26     1001.91     25.14 o 
   0   2   9       17.45        8.85     12.03 o 
   1   2   9      199.01      177.96     15.98 o 
   2   2   9      210.26      206.21     16.44 o 
   3   2   9      695.47      737.18     24.80 o 
   4   2   9      103.90      107.37     16.65 o 
   5   2   9       29.96       28.75     16.86 o 
   6   2   9       94.93      105.57     18.17 o 
   7   2   9       12.89       24.89     16.66 o 
   8   2   9       94.49       93.32     18.66 o 
   9   2   9        2.76       -4.08     17.74 o 
 -14   3   9        6.71        4.62     27.74 o 
 -13   3   9        2.85       13.84     27.39 o 
 -12   3   9      191.28      177.34     17.28 o 
 -11   3   9      634.51      635.03     23.76 o 
 -10   3   9      722.42      653.12     39.09 o 
  -9   3   9      170.71      183.53     15.88 o 
  -8   3   9        4.04        8.42     13.22 o 
  -7   3   9       33.94       24.37     13.15 o 
  -6   3   9      180.42      200.33     15.70 o 
  -5   3   9        4.69        1.08     11.76 o 
  -4   3   9     1093.86     1032.77     19.09 o 
  -3   3   9     1454.00     1444.20     22.12 o 
  -2   3   9      356.02      359.83     17.55 o 
  -1   3   9      583.79      539.92     20.04 o 
   0   3   9      316.51      295.90     17.51 o 
   1   3   9        2.50       -1.11     18.59 o 
   2   3   9      200.60      215.73     18.16 o 
   3   3   9      253.68      264.34     18.27 o 
   4   3   9     1547.76     1543.93     34.43 o 
   5   3   9      944.51      904.84     28.24 o 
   6   3   9      428.76      447.05     24.16 o 
   7   3   9      250.92      287.93     22.48 o 
   8   3   9       74.50       71.59     17.23 o 
 -13   4   9      222.41      211.69     30.01 o 
 -12   4   9       34.31       36.28     28.95 o 
 -11   4   9       87.08       99.83     29.30 o 
 -10   4   9        5.00       12.58     12.64 o 
  -9   4   9      166.83      153.39     15.35 o 
  -8   4   9       16.37       15.26     12.00 o 
  -7   4   9      369.78      394.26     19.07 o 
  -6   4   9      381.93      386.61     13.15 o 
  -5   4   9      347.84      351.66     13.08 o 
  -4   4   9       73.52       75.31      9.20 o 
  -3   4   9      462.31      478.48     19.97 o 
  -2   4   9      157.56      149.23     15.17 o 
  -1   4   9       62.98       60.17     14.36 o 
   0   4   9      596.00      591.97     22.95 o 
   1   4   9      286.69      325.21     26.75 o 
   2   4   9       77.79       67.57     14.11 o 
   3   4   9       81.23       93.70     14.80 o 
   4   4   9      245.09      257.45     20.19 o 
   5   4   9       12.32        5.95     16.84 o 
   6   4   9       26.76       31.06     16.89 o 
   7   4   9       40.44       50.42     18.20 o 
   8   4   9       61.18       45.08     18.62 o 
 -13   5   9        1.54       18.66     26.76 o 
 -12   5   9      782.87      828.45     47.10 o 
 -11   5   9      798.93      766.08     42.17 o 
 -10   5   9       48.51       39.03     27.26 o 
  -9   5   9      532.81      532.02     34.14 o 
  -8   5   9      268.84      283.50     30.80 o 
  -7   5   9      295.56      297.78     11.65 o 
  -6   5   9      102.88      100.57      8.94 o 
  -5   5   9      680.13      707.17     23.35 o 
  -4   5   9     3022.32     3034.64     40.13 o 
  -3   5   9      536.79      549.28     64.83 o 
  -2   5   9      410.32      429.96     19.63 o 
  -1   5   9     3250.67     3155.20     43.23 o 
   0   5   9      930.78      911.12     46.36 o 
   1   5   9      741.50      694.27     33.64 o 
   2   5   9        8.05        3.26     20.14 o 
   3   5   9      484.02      524.93     38.89 o 
   4   5   9      784.99      806.96     26.95 o 
   5   5   9      252.26      268.53     19.54 o 
   6   5   9      610.11      638.23     26.40 o 
   7   5   9      490.94      540.56     26.06 o 
   8   5   9        7.13       23.56     16.59 o 
 -13   6   9        0.20        8.46     28.00 o 
 -12   6   9       40.41       47.46     29.67 o 
 -11   6   9       59.27       68.47     25.73 o 
 -10   6   9       54.27       61.93     27.30 o 
  -9   6   9      101.43       83.70     28.01 o 
  -8   6   9        0.48       -6.93     24.05 o 
  -7   6   9       57.87       45.80     26.84 o 
  -6   6   9       50.07       68.28     12.12 o 
  -5   6   9       17.23        9.73     11.41 o 
  -4   6   9       81.48       96.52     13.76 o 
  -3   6   9        5.33        0.86     12.24 o 
  -2   6   9      250.35      260.59     24.74 o 
  -1   6   9      169.53      167.96     19.37 o 
   0   6   9        3.40        4.74     13.44 o 
   1   6   9       53.72       50.80     14.96 o 
   2   6   9       52.29       45.79     11.24 o 
   3   6   9      158.21      169.53     18.04 o 
   4   6   9       77.83       66.35     14.87 o 
   5   6   9      178.21      188.04     19.65 o 
   6   6   9      115.48      118.17     17.69 o 
   7   6   9       23.95       33.85     16.94 o 
 -12   7   9      103.09      142.78     34.89 o 
 -11   7   9      734.68      730.95     44.34 o 
 -10   7   9      119.40      132.65     31.35 o 
  -9   7   9      109.58      109.65     27.84 o 
  -8   7   9       57.81       73.24     27.02 o 
  -7   7   9      270.97      303.99     32.18 o 
  -6   7   9        1.07       -1.06     21.01 o 
  -5   7   9        2.23       -0.95     10.60 o 
  -4   7   9     1112.91     1135.63     37.22 o 
  -3   7   9     1864.07     1806.71     90.07 o 
  -2   7   9       48.90       41.04     13.35 o 
  -1   7   9      150.39      159.47     24.21 o 
   0   7   9      617.01      652.51     28.54 o 
   1   7   9       97.45       97.38     19.91 o 
   2   7   9       60.26       44.32     11.71 o 
   3   7   9      109.14      124.14     21.64 o 
   4   7   9      841.55      874.66     28.21 o 
   5   7   9      343.30      368.14     22.08 o 
   6   7   9       10.04        1.02     17.18 o 
   7   7   9      199.71      206.24     20.15 o 
 -11   8   9        0.63        3.87     31.41 o 
 -10   8   9        0.76       10.69     30.08 o 
  -9   8   9       23.00       17.20     23.69 o 
  -8   8   9      273.37      285.51     32.65 o 
  -7   8   9        2.12       -0.39     25.75 o 
  -6   8   9       93.44       73.69     25.13 o 
  -5   8   9      121.92      116.09     25.97 o 
  -4   8   9      108.35      100.77     14.31 o 
  -3   8   9      262.94      236.00     21.05 o 
  -2   8   9        1.83       -1.81     13.38 o 
  -1   8   9      368.78      387.96     20.20 o 
   0   8   9       13.24       24.82     14.19 o 
   1   8   9      788.74      756.41     26.87 o 
   2   8   9       32.60       39.66     13.32 o 
   3   8   9       84.22       85.11     22.80 o 
   4   8   9        9.68       17.44     14.18 o 
   5   8   9       48.00       51.47     15.05 o 
   6   8   9       40.97       34.54     16.16 o 
 -10   9   9       45.84       79.74     26.96 o 
  -9   9   9      311.13      339.24     39.00 o 
  -8   9   9       51.81       82.73     29.84 o 
  -7   9   9       89.71       68.92     31.12 o 
  -6   9   9        1.59       -5.74     23.10 o 
  -5   9   9      169.40      182.47     28.77 o 
  -4   9   9      213.23      221.93     33.70 o 
  -3   9   9      284.60      273.20     17.79 o 
  -2   9   9      665.08      667.47     23.64 o 
  -1   9   9      363.95      399.82     20.70 o 
   0   9   9        4.50       12.25     15.07 o 
   1   9   9        3.47        8.64     11.58 o 
   2   9   9      198.06      218.54     16.88 o 
   3   9   9      165.95      175.90     28.37 o 
   4   9   9       73.39       64.53     15.38 o 
   5   9   9      451.74      496.91     25.43 o 
  -9  10   9      140.04      150.16     30.25 o 
  -8  10   9       12.60        5.88     29.53 o 
  -7  10   9       58.08       59.12     27.75 o 
  -6  10   9       45.14       44.94     30.76 o 
  -5  10   9       23.29       39.60     28.90 o 
  -4  10   9      510.24      576.10     41.80 o 
  -3  10   9       42.71       48.45     24.55 o 
  -2  10   9      741.37      734.12     41.82 o 
  -1  10   9      264.58      280.77     19.69 o 
   0  10   9        1.91       -2.46     11.68 o 
   1  10   9        0.36       -0.47     11.54 o 
   2  10   9       86.11       85.78     23.84 o 
   3  10   9       13.80       29.45     22.22 o 
   4  10   9        7.79       10.58     15.32 o 
  -8  11   9        7.53        2.67     31.79 o 
  -7  11   9       66.43       59.25     32.15 o 
  -6  11   9      257.14      285.69     34.87 o 
  -5  11   9        1.25      -11.33     29.95 o 
  -4  11   9       48.59       56.05     29.44 o 
  -3  11   9      673.84      700.35     43.01 o 
  -2  11   9      628.16      628.76     40.16 o 
  -1  11   9       17.01       33.17     26.56 o 
   0  11   9       62.62       56.35     13.49 o 
   1  11   9      270.42      297.35     16.85 o 
   2  11   9      118.24      120.10     25.85 o 
  -5  12   9        7.25        7.66     30.32 o 
  -4  12   9       66.28       61.16     31.01 o 
  -3  12   9       48.01       62.83     29.69 o 
  -2  12   9        4.24        5.23     24.82 o 
  -1  12   9        9.49        4.86     17.29 o 
   0  12   9       36.94       31.90     17.61 o 
 -14   0  10        1.92        5.56     23.36 o 
 -13   0  10       63.42       81.80     25.27 o 
 -12   0  10        6.12      -11.86     22.42 o 
 -11   0  10      146.19      138.78     23.76 o 
 -10   0  10      178.81      232.38     25.41 o 
  -9   0  10     1313.14     1348.34     44.97 o 
  -8   0  10     1204.35     1098.28     40.49 o 
  -7   0  10      629.10      606.95     33.35 o 
  -6   0  10       14.35       21.35     21.66 o 
  -5   0  10     3267.40     3181.48     61.43 o 
  -4   0  10      874.37      874.86     35.51 o 
  -3   0  10     1248.24     1213.05     39.68 o 
  -2   0  10     1365.41     1321.21     41.03 o 
  -1   0  10     3070.88     2970.48     57.61 o 
   0   0  10      368.69      378.30     27.07 o 
   1   0  10      880.67      760.63     36.36 o 
   2   0  10     1406.33     1469.21     46.52 o 
   3   0  10      566.62      640.30     35.70 o 
   4   0  10      231.55      215.26     29.56 o 
   5   0  10      198.81      213.77     31.01 o 
   6   0  10     1490.96     1639.89     57.18 o 
   7   0  10      327.33      367.31     35.72 o 
   8   0  10       20.98       28.24     26.89 o 
 -14   1  10       17.23       21.46     15.89 o 
 -13   1  10       34.84       43.58     17.33 o 
 -12   1  10        4.54       26.87     15.81 o 
 -11   1  10       39.61       64.50     16.72 o 
 -10   1  10      123.84      115.05     17.01 o 
  -9   1  10       71.72       72.92     16.05 o 
  -8   1  10      162.32      178.77     17.41 o 
  -7   1  10       78.55       80.56     15.78 o 
  -6   1  10      358.22      344.10     19.72 o 
  -5   1  10       37.40       42.64     14.34 o 
  -4   1  10      389.75      402.22     20.43 o 
  -3   1  10        4.77        1.66     14.00 o 
  -2   1  10      911.04      828.50     19.65 o 
  -1   1  10      257.90      230.33     16.05 o 
   0   1  10      312.59      279.37     24.33 o 
   1   1  10       96.62       93.17     15.31 o 
   2   1  10      260.69      260.48     20.36 o 
   3   1  10      419.64      348.65     21.17 o 
   4   1  10       38.64       43.92     18.34 o 
   5   1  10      193.93      235.41     21.80 o 
   6   1  10       21.11       19.53     15.94 o 
   7   1  10      117.95      123.18     18.92 o 
   8   1  10        0.01        6.03     18.05 o 
 -13   2  10       44.10       36.28     15.91 o 
 -12   2  10      104.20       98.70     16.24 o 
 -11   2  10      295.60      291.75     25.03 o 
 -10   2  10     1070.98     1134.80     40.79 o 
  -9   2  10      494.70      495.90     21.56 o 
  -8   2  10      191.74      197.83     18.05 o 
  -7   2  10        1.63        3.74     13.93 o 
  -6   2  10      222.33      237.72     17.53 o 
  -5   2  10        2.92       -4.50     13.91 o 
  -4   2  10      529.51      523.13     20.98 o 
  -3   2  10     1761.81     1660.84     25.79 o 
  -2   2  10      694.59      732.18     23.39 o 
  -1   2  10      141.98      132.74     16.40 o 
   0   2  10      785.97      766.10     35.17 o 
   1   2  10      144.72      158.77     17.59 o 
   2   2  10      574.94      557.92     23.99 o 
   3   2  10       21.15       26.63     14.59 o 
   4   2  10       32.22       31.94     16.85 o 
   5   2  10      809.07      805.66     38.84 o 
   6   2  10      321.06      338.64     43.99 o 
   7   2  10      176.53      205.52     22.06 o 
   8   2  10      197.23      189.32     20.90 o 
 -13   3  10      118.76      139.53     30.77 o 
 -12   3  10       48.00       67.10     24.80 o 
 -11   3  10      155.51      154.07     17.00 o 
 -10   3  10       88.11       93.83     18.65 o 
  -9   3  10      110.40      111.89     15.83 o 
  -8   3  10        5.36        0.43     12.42 o 
  -7   3  10      515.60      525.78     20.76 o 
  -6   3  10       61.54       57.26     14.02 o 
  -5   3  10      599.03      589.46     16.61 o 
  -4   3  10       14.95       20.21     10.41 o 
  -3   3  10      163.93      157.74     16.30 o 
  -2   3  10        1.31       -0.88     12.88 o 
  -1   3  10      642.98      613.75     23.07 o 
   0   3  10       56.26       64.68     15.75 o 
   1   3  10      185.81      157.04     16.57 o 
   2   3  10       10.45       17.87     15.89 o 
   3   3  10      444.97      412.18     22.16 o 
   4   3  10       29.95       28.58     15.41 o 
   5   3  10      134.04      132.83     19.47 o 
   6   3  10       11.25       16.14     16.41 o 
   7   3  10        9.94        3.12     16.19 o 
 -13   4  10        3.79       -5.37     30.10 o 
 -12   4  10      138.34      159.30     32.57 o 
 -11   4  10      332.22      339.42     35.94 o 
 -10   4  10       49.60       45.57     27.68 o 
  -9   4  10      113.74      132.77     15.90 o 
  -8   4  10      778.55      794.15     37.88 o 
  -7   4  10       71.88       59.60      9.85 o 
  -6   4  10       13.68       18.93      9.33 o 
  -5   4  10      129.36      161.06     11.91 o 
  -4   4  10       17.02       21.53     13.25 o 
  -3   4  10     1003.49      966.51     26.56 o 
  -2   4  10      462.02      473.38     20.81 o 
  -1   4  10      786.04      791.08     25.46 o 
   0   4  10      892.46      859.66     26.25 o 
   1   4  10       79.88       51.47     21.47 o 
   2   4  10        1.46       -2.67     14.65 o 
   3   4  10      230.53      250.77     19.97 o 
   4   4  10      201.04      219.50     19.88 o 
   5   4  10      446.43      454.18     24.57 o 
   6   4  10       47.05       52.53     16.70 o 
   7   4  10      198.97      173.73     18.72 o 
 -13   5  10       12.96       22.96     28.84 o 
 -12   5  10       44.71       44.38     28.66 o 
 -11   5  10       35.26       23.47     29.07 o 
 -10   5  10       62.41       89.42     28.11 o 
  -9   5  10      108.23       91.36     26.67 o 
  -8   5  10      341.04      283.80     31.18 o 
  -7   5  10       60.02       51.43     12.67 o 
  -6   5  10        0.70        1.80      8.77 o 
  -5   5  10        3.20        4.88     12.59 o 
  -4   5  10      168.04      177.59     16.32 o 
  -3   5  10        4.00        4.18     13.13 o 
  -2   5  10      477.11      492.24     21.55 o 
  -1   5  10      340.68      327.93     20.02 o 
   0   5  10        1.79       -5.85     13.46 o 
   1   5  10      104.95       97.31     20.10 o 
   2   5  10       59.59       56.65     15.60 o 
   3   5  10       78.36       74.43     17.26 o 
   4   5  10      113.77      111.78     19.42 o 
   5   5  10      210.72      213.93     21.79 o 
   6   5  10       67.17       52.06     17.19 o 
   7   5  10        0.29        3.30     17.11 o 
 -12   6  10       32.34       46.59     32.51 o 
 -11   6  10      620.90      667.05     46.39 o 
 -10   6  10      353.50      391.61     38.10 o 
  -9   6  10        1.99      -14.58     29.73 o 
  -8   6  10      638.18      661.09     43.37 o 
  -7   6  10      266.09      291.09     29.90 o 
  -6   6  10      122.60      146.05     14.46 o 
  -5   6  10       54.92       53.72     13.68 o 
  -4   6  10      130.68      135.62     20.12 o 
  -3   6  10     2214.40     2278.73     56.80 o 
  -2   6  10      274.17      293.85     19.38 o 
  -1   6  10       95.98      101.71     15.79 o 
   0   6  10     1533.35     1475.24     66.58 o 
   1   6  10      255.09      316.81     28.00 o 
   2   6  10       55.36       44.85     21.96 o 
   3   6  10       15.76       29.13     16.41 o 
   4   6  10      599.59      607.41     26.10 o 
   5   6  10      695.19      739.95     28.86 o 
   6   6  10        1.38        5.39     16.34 o 
 -11   7  10        1.30      -12.93     32.10 o 
 -10   7  10        0.08        0.53     30.80 o 
  -9   7  10       81.93       72.63     30.74 o 
  -8   7  10      105.29      107.43     30.86 o 
  -7   7  10       58.36       62.92     30.23 o 
  -6   7  10       73.02       79.19     30.07 o 
  -5   7  10        9.93        8.17     12.42 o 
  -4   7  10       99.82       99.11     15.10 o 
  -3   7  10       69.17       66.58     15.24 o 
  -2   7  10      189.49      206.18     18.71 o 
  -1   7  10      142.20      124.00     17.69 o 
   0   7  10        7.84        5.75     16.24 o 
   1   7  10      297.44      309.96     29.23 o 
   2   7  10      142.54      134.56     25.53 o 
   3   7  10       59.82       62.79     16.13 o 
   4   7  10        0.26        0.84     15.04 o 
   5   7  10        8.79       13.44     17.41 o 
   6   7  10        0.02       -3.93     18.22 o 
 -11   8  10      178.12      210.08     38.05 o 
 -10   8  10       66.46       57.67     31.87 o 
  -9   8  10      124.98      121.77     33.04 o 
  -8   8  10      614.62      701.18     44.01 o 
  -7   8  10       30.44       26.30     31.00 o 
  -6   8  10        2.20        9.57     23.98 o 
  -5   8  10       65.18       80.56     25.24 o 
  -4   8  10      229.64      278.81     19.98 o 
  -3   8  10      445.63      476.55     21.79 o 
  -2   8  10      155.39      161.10     17.52 o 
  -1   8  10      438.93      452.54     22.83 o 
   0   8  10      728.62      787.03     28.03 o 
   1   8  10       38.12       53.27     22.43 o 
   2   8  10       46.56       53.86     21.09 o 
   3   8  10       82.98      107.09     18.83 o 
   4   8  10       46.68       53.60     15.98 o 
   5   8  10      119.78      107.87     18.93 o 
 -10   9  10        6.38       15.10     26.62 o 
  -9   9  10       79.99       93.87     35.46 o 
  -8   9  10       43.94       60.91     31.09 o 
  -7   9  10        4.30        9.41     31.61 o 
  -6   9  10      123.70      115.09     27.61 o 
  -5   9  10       48.39       60.95     28.73 o 
  -4   9  10        2.57       -7.88     23.38 o 
  -3   9  10        7.22       -0.75     29.40 o 
  -2   9  10       32.19       29.41     14.75 o 
  -1   9  10      224.81      225.85     18.92 o 
   0   9  10       51.69       54.73     16.06 o 
   1   9  10       43.07       38.33     19.98 o 
   2   9  10        0.29        2.30     22.91 o 
   3   9  10       19.50       16.36     21.33 o 
   4   9  10        0.56        0.46     16.39 o 
  -8  10  10       47.99       50.92     33.62 o 
  -7  10  10        1.74       -1.97     31.23 o 
  -6  10  10        1.42       -7.64     27.00 o 
  -5  10  10       34.11       29.79     27.80 o 
  -4  10  10        5.23        1.70     25.69 o 
  -3  10  10       60.10       67.53     29.10 o 
  -2  10  10      198.40      217.36     33.02 o 
  -1  10  10      201.98      197.50     23.18 o 
   0  10  10       53.69       63.52     13.16 o 
   1  10  10       23.42       24.01     20.35 o 
   2  10  10      191.19      197.13     26.99 o 
  -6  11  10       30.29       26.00     33.19 o 
  -5  11  10       17.64        4.61     26.89 o 
  -4  11  10        2.21       -8.49     25.24 o 
  -3  11  10       16.52       27.87     28.14 o 
  -2  11  10       71.36       55.55     29.50 o 
  -1  11  10       54.55       45.49     27.47 o 
   0  11  10        5.76        8.88     16.44 o 
 -13   1  11      123.02      102.67     18.75 o 
 -12   1  11        1.93        2.02     17.18 o 
 -11   1  11       99.82       87.60     17.30 o 
 -10   1  11      132.70      149.70     21.14 o 
  -9   1  11      225.05      243.93     18.97 o 
  -8   1  11      864.01      854.05     27.69 o 
  -7   1  11       90.51       74.17     15.43 o 
  -6   1  11       82.88      102.39     16.63 o 
  -5   1  11     1811.80     1740.88     58.30 o 
  -4   1  11      177.52      201.95     18.18 o 
  -3   1  11      239.42      222.18     14.02 o 
  -2   1  11      340.81      356.76     38.18 o 
  -1   1  11      262.87      272.28     21.30 o 
   0   1  11     1393.97     1421.73     33.20 o 
   1   1  11       32.09       44.02     16.91 o 
   2   1  11      224.77      234.74     19.78 o 
   3   1  11      840.17      778.56     28.69 o 
   4   1  11       21.85       20.89     16.37 o 
   5   1  11        5.23        4.71     19.00 o 
   6   1  11      407.50      428.35     26.69 o 
   7   1  11      121.55      136.12     21.51 o 
 -13   2  11       18.51        9.37     23.68 o 
 -12   2  11       15.85       17.28     15.19 o 
 -11   2  11        4.92       12.46     15.58 o 
 -10   2  11      121.89      131.61     17.52 o 
  -9   2  11       39.86       46.34     15.43 o 
  -8   2  11       12.99       11.71     14.54 o 
  -7   2  11       10.47       -0.29     14.46 o 
  -6   2  11      136.77      152.84     16.57 o 
  -5   2  11        4.26       -0.13     13.57 o 
  -4   2  11       68.29       71.09     11.65 o 
  -3   2  11       56.98       54.47     11.48 o 
  -2   2  11       10.43        4.10     14.64 o 
  -1   2  11        0.31       -4.97     14.39 o 
   0   2  11      257.85      255.98     19.80 o 
   1   2  11        9.85       10.62     16.08 o 
   2   2  11       81.40       79.43     15.16 o 
   3   2  11        2.28        1.62     17.75 o 
   4   2  11      219.59      230.00     21.05 o 
   5   2  11       10.75        3.38     17.25 o 
   6   2  11       42.61       50.16     17.25 o 
 -13   3  11       49.74       49.17     25.52 o 
 -12   3  11        5.28        5.49     26.97 o 
 -11   3  11        1.26       -1.43     22.21 o 
 -10   3  11      177.60      200.53     19.18 o 
  -9   3  11       60.38       76.08     16.42 o 
  -8   3  11      281.97      315.56     23.65 o 
  -7   3  11      616.67      621.00     23.35 o 
  -6   3  11       30.89       34.88     13.48 o 
  -5   3  11      116.63      102.03     11.83 o 
  -4   3  11      336.37      315.89     14.96 o 
  -3   3  11      104.86      120.80     16.45 o 
  -2   3  11      631.04      663.36     24.69 o 
  -1   3  11       13.05       13.13     15.86 o 
   0   3  11      758.36      763.92     35.33 o 
   1   3  11     1174.90     1115.58     34.89 o 
   2   3  11      111.82       94.36     18.09 o 
   3   3  11      240.43      199.50     18.73 o 
   4   3  11       18.23       12.47     18.05 o 
   5   3  11      181.90      163.70     21.55 o 
   6   3  11       41.73       22.72     17.48 o 
 -12   4  11       58.62       57.94     27.26 o 
 -11   4  11        0.93        3.92     23.40 o 
 -10   4  11       42.28       55.16     29.80 o 
  -9   4  11       21.05       15.20     28.08 o 
  -8   4  11      134.97      141.78     12.40 o 
  -7   4  11        1.84        4.15     10.30 o 
  -6   4  11      166.91      174.44     12.72 o 
  -5   4  11       54.42       55.30     10.58 o 
  -4   4  11       22.12       38.11     14.43 o 
  -3   4  11       38.72       43.56     14.81 o 
  -2   4  11       57.00       38.52     15.26 o 
  -1   4  11       21.72       26.18     15.67 o 
   0   4  11        1.68       -0.14     21.22 o 
   1   4  11       32.29       21.88     16.56 o 
   2   4  11       10.16        7.32     14.80 o 
   3   4  11        0.67        4.77     17.47 o 
   4   4  11       15.07       12.14     17.36 o 
   5   4  11       53.08       47.38     19.00 o 
   6   4  11       33.42       25.34     18.98 o 
 -12   5  11       14.91       25.29     30.29 o 
 -11   5  11       65.28       94.01     31.51 o 
 -10   5  11        0.57        8.72     27.60 o 
  -9   5  11       26.05       15.36     30.62 o 
  -8   5  11      665.09      620.18     42.42 o 
  -7   5  11     1315.11     1338.65     30.82 o 
  -6   5  11       16.93       11.29     14.01 o 
  -5   5  11      276.26      267.34     19.29 o 
  -4   5  11       46.05       64.14     15.81 o 
  -3   5  11      362.75      393.42     21.30 o 
  -2   5  11      237.45      228.25     20.70 o 
  -1   5  11        7.65        8.88     15.94 o 
   0   5  11      469.46      478.73     23.21 o 
   1   5  11      528.75      554.67     33.83 o 
   2   5  11       45.07       53.75     16.15 o 
   3   5  11      329.67      338.47     23.30 o 
   4   5  11      126.78      130.69     19.23 o 
   5   5  11      116.64      102.69     18.05 o 
 -11   6  11        4.54       10.55     26.77 o 
 -10   6  11       53.35       35.54     29.35 o 
  -9   6  11      144.67      118.97     29.66 o 
  -8   6  11       43.14       28.77     24.25 o 
  -7   6  11      159.22      163.18     34.59 o 
  -6   6  11       85.78      103.14     15.41 o 
  -5   6  11       76.28       57.81     15.08 o 
  -4   6  11       56.41       51.23     15.73 o 
  -3   6  11       16.78       30.12     14.75 o 
  -2   6  11      147.87      126.99     16.79 o 
  -1   6  11       81.67       81.75     17.92 o 
   0   6  11       37.27       29.62     16.38 o 
   1   6  11        8.79        8.44     21.39 o 
   2   6  11       54.63       69.04     16.80 o 
   3   6  11       11.12       10.65     16.16 o 
   4   6  11        0.26        6.36     21.07 o 
   5   6  11       40.59       52.13     18.77 o 
 -11   7  11       25.01       51.32     34.12 o 
 -10   7  11      350.83      351.93     36.97 o 
  -9   7  11       16.38       19.43     32.18 o 
  -8   7  11      101.18       89.06     34.38 o 
  -7   7  11      763.43      812.18     47.04 o 
  -6   7  11      316.15      308.25     38.35 o 
  -5   7  11        1.99       -1.49     13.53 o 
  -4   7  11       39.82       34.02     14.77 o 
  -3   7  11      261.82      247.25     22.52 o 
  -2   7  11      465.82      455.59     28.17 o 
  -1   7  11       11.04        8.11     16.64 o 
   0   7  11      403.88      416.94     23.64 o 
   1   7  11      731.44      773.77     39.38 o 
   2   7  11       84.92       97.14     24.19 o 
   3   7  11        0.77        5.22     15.75 o 
   4   7  11       22.50       33.27     18.07 o 
 -10   8  11       84.73       94.77     33.68 o 
  -9   8  11        5.09        2.10     32.90 o 
  -8   8  11      116.37      120.21     33.62 o 
  -7   8  11      169.90      185.09     36.94 o 
  -6   8  11       33.10       29.61     25.30 o 
  -5   8  11       98.10       78.33     30.91 o 
  -4   8  11      124.77      117.46     29.39 o 
  -3   8  11       23.68       35.65     15.06 o 
  -2   8  11      375.78      374.93     22.82 o 
  -1   8  11       63.37       69.79     17.41 o 
   0   8  11      171.18      192.83     19.53 o 
   1   8  11        0.04       18.32     22.17 o 
   2   8  11      110.86      123.21     25.32 o 
   3   8  11        5.40        5.96     15.66 o 
  -8   9  11      236.53      248.12     37.20 o 
  -7   9  11       62.75       58.08     32.66 o 
  -6   9  11        0.81       -5.03     30.02 o 
  -5   9  11      175.95      189.12     36.15 o 
  -4   9  11       96.13      127.17     33.98 o 
  -3   9  11       32.32        3.80     30.45 o 
  -2   9  11       17.71        8.80     14.71 o 
  -1   9  11      226.65      270.01     21.80 o 
   0   9  11      399.94      432.64     24.35 o 
   1   9  11       50.11       76.18     23.25 o 
   2   9  11      106.19      150.41     29.04 o 
  -6  10  11       56.93       46.42     31.99 o 
  -5  10  11        0.93       21.79     31.72 o 
  -4  10  11      109.12      120.11     31.90 o 
  -3  10  11       17.53       19.92     29.75 o 
  -2  10  11        5.33       -0.78     29.30 o 
  -1  10  11       41.48       47.72     15.84 o 
   0  10  11        6.90        5.99     17.13 o 
 -12   0  12      367.26      355.57     34.88 o 
 -11   0  12       16.02       19.22     22.98 o 
 -10   0  12      416.99      473.61     34.97 o 
  -9   0  12        8.24       -1.69     25.11 o 
  -8   0  12     1025.17     1113.63     46.18 o 
  -7   0  12     1005.84      966.31     43.08 o 
  -6   0  12      307.21      237.77     28.33 o 
  -5   0  12     2041.93     1934.28     53.80 o 
  -4   0  12     1343.47     1314.70     45.94 o 
  -3   0  12      355.69      338.46     29.93 o 
  -2   0  12      192.13      173.72     26.51 o 
  -1   0  12      437.98      471.87     31.21 o 
   0   0  12      976.21     1135.03     45.00 o 
   1   0  12      280.64      352.50     33.90 o 
   2   0  12       22.11       26.66     26.08 o 
   3   0  12      863.84      878.08     43.87 o 
   4   0  12      276.48      236.07     31.23 o 
   5   0  12       67.23       83.49     31.62 o 
 -12   1  12       11.33        4.22     17.58 o 
 -11   1  12       62.84       58.51     17.65 o 
 -10   1  12        5.29        5.35     16.26 o 
  -9   1  12      202.52      189.74     20.25 o 
  -8   1  12       13.30       12.20     16.22 o 
  -7   1  12      265.40      295.30     20.74 o 
  -6   1  12        1.03       -1.90     15.30 o 
  -5   1  12      375.55      375.23     22.92 o 
  -4   1  12       50.77       39.28     16.73 o 
  -3   1  12      246.12      218.55     15.63 o 
  -2   1  12        8.44        8.16     14.36 o 
  -1   1  12      190.03      180.94     19.26 o 
   0   1  12      144.60      136.83     19.28 o 
   1   1  12       84.08       83.62     17.95 o 
   2   1  12      120.57      122.29     20.57 o 
   3   1  12       99.59       87.80     18.74 o 
   4   1  12      127.11      126.06     21.70 o 
   5   1  12       17.21       22.80     17.77 o 
 -12   2  12       52.64       40.81     26.32 o 
 -11   2  12       54.65       52.98     17.00 o 
 -10   2  12        4.72        0.06     15.64 o 
  -9   2  12       73.24       78.61     16.75 o 
  -8   2  12        9.73        8.38     16.64 o 
  -7   2  12      249.94      257.48     20.21 o 
  -6   2  12      383.80      365.88     21.62 o 
  -5   2  12      264.92      253.86     14.66 o 
  -4   2  12        1.77        4.37     11.57 o 
  -3   2  12       67.98       81.20     16.53 o 
  -2   2  12      135.81      153.62     17.60 o 
  -1   2  12       45.72       67.51     24.41 o 
   0   2  12      145.69      152.03     18.03 o 
   1   2  12      843.35      814.16     33.75 o 
   2   2  12      243.51      236.57     21.49 o 
   3   2  12      187.20      156.64     20.09 o 
   4   2  12       98.03       96.41     19.79 o 
   5   2  12       41.70       46.16     17.76 o 
 -12   3  12       81.24       91.62     31.69 o 
 -11   3  12        1.01       14.23     26.17 o 
 -10   3  12       62.43       76.20     29.41 o 
  -9   3  12       27.26       12.14     16.20 o 
  -8   3  12       67.96       69.50     16.27 o 
  -7   3  12        7.20        9.81     15.17 o 
  -6   3  12      106.12      131.16     13.34 o 
  -5   3  12        6.67        6.09     11.07 o 
  -4   3  12       78.14       89.59     16.44 o 
  -3   3  12        0.29       -0.44     14.65 o 
  -2   3  12        1.70       14.15     16.38 o 
  -1   3  12        0.01       -4.54     16.54 o 
   0   3  12       17.26       15.66     14.19 o 
   1   3  12        5.81        1.79     15.26 o 
   2   3  12        0.10       -5.82     17.67 o 
   3   3  12       21.42        3.92     19.32 o 
   4   3  12        5.95        1.90     19.22 o 
   5   3  12        5.43        5.16     18.56 o 
 -11   4  12        0.44        6.14     28.69 o 
 -10   4  12       37.38       50.04     27.94 o 
  -9   4  12       35.93       45.63     25.29 o 
  -8   4  12      165.63      167.06     17.88 o 
  -7   4  12      984.43      975.53     22.22 o 
  -6   4  12      125.57      125.62     13.01 o 
  -5   4  12      112.63      100.18     16.30 o 
  -4   4  12      402.95      410.82     22.50 o 
  -3   4  12        1.00        4.52     15.37 o 
  -2   4  12        5.61        6.49     15.64 o 
  -1   4  12        2.52       -1.72     14.37 o 
   0   4  12      176.27      223.36     25.93 o 
   1   4  12      448.76      416.66     22.36 o 
   2   4  12      299.12      317.20     22.14 o 
   3   4  12      374.92      389.53     31.24 o 
   4   4  12       35.84        8.70     18.81 o 
 -11   5  12       28.90       24.11     29.16 o 
 -10   5  12      125.06       97.72     30.80 o 
  -9   5  12        0.55       -1.68     24.54 o 
  -8   5  12        7.85       -2.88     26.93 o 
  -7   5  12      266.03      246.55     20.08 o 
  -6   5  12       47.55       33.17     15.98 o 
  -5   5  12      276.61      333.71     26.01 o 
  -4   5  12        4.39        3.20     15.37 o 
  -3   5  12       16.99        9.49     15.14 o 
  -2   5  12      171.32      146.99     18.46 o 
  -1   5  12       80.10       67.13     16.96 o 
   0   5  12       42.49       50.21     24.27 o 
   1   5  12       35.52       38.91     15.29 o 
   2   5  12      130.41      126.98     20.20 o 
   3   5  12      112.70      136.62     21.71 o 
   4   5  12       13.91       10.09     16.25 o 
 -10   6  12      135.76      161.63     36.36 o 
  -9   6  12       19.81       12.68     29.84 o 
  -8   6  12        0.78      -13.21     30.08 o 
  -7   6  12      737.73      764.71     49.28 o 
  -6   6  12     1018.14     1083.71     52.53 o 
  -5   6  12       78.45       70.34     19.24 o 
  -4   6  12        0.62        1.59     14.97 o 
  -3   6  12      102.45      111.61     18.07 o 
  -2   6  12      309.85      305.52     20.89 o 
  -1   6  12       28.97       13.22     17.60 o 
   0   6  12        1.79       -8.37     22.20 o 
   1   6  12      889.40      890.49     42.22 o 
   2   6  12      650.38      705.02     30.24 o 
   3   6  12       62.58       72.95     17.15 o 
  -9   7  12       62.70       59.68     34.68 o 
  -8   7  12      103.64       77.09     35.14 o 
  -7   7  12       49.17       57.57     30.49 o 
  -6   7  12        3.37       -1.17     32.06 o 
  -5   7  12       21.10       18.34     26.90 o 
  -4   7  12       17.78       14.72     14.64 o 
  -3   7  12        6.24       14.19     16.51 o 
  -2   7  12      113.88      111.76     19.19 o 
  -1   7  12      160.97      168.65     19.00 o 
   0   7  12        2.50       23.27     23.46 o 
   1   7  12       23.77       22.93     24.94 o 
   2   7  12        5.69       -1.26     17.60 o 
  -8   8  12       38.55       39.63     31.56 o 
  -7   8  12      151.34      176.74     37.42 o 
  -6   8  12      358.81      286.93     39.48 o 
  -5   8  12      188.29      183.55     36.62 o 
  -4   8  12       43.36       55.45     31.01 o 
  -3   8  12        8.92        7.97     16.42 o 
  -2   8  12       88.77      100.19     18.65 o 
  -1   8  12       47.92       66.81     17.68 o 
   0   8  12       79.61      114.20     24.12 o 
   1   8  12      282.64      305.06     32.41 o 
  -6   9  12        2.83       12.96     33.69 o 
  -5   9  12        0.90        5.50     26.53 o 
  -4   9  12      102.11      139.50     34.18 o 
  -3   9  12       70.49       70.46     31.93 o 
  -2   9  12       60.43       27.04     27.18 o 
  -1   9  12       35.11       36.08     16.98 o 
 -11   1  13      190.83      167.27     20.32 o 
 -10   1  13      116.81       95.99     19.26 o 
  -9   1  13       46.69       30.50     17.66 o 
  -8   1  13      303.47      328.46     23.70 o 
  -7   1  13      559.53      557.75     26.43 o 
  -6   1  13       55.10       41.46     17.81 o 
  -5   1  13      242.32      234.69     20.96 o 
  -4   1  13      549.35      583.21     20.21 o 
  -3   1  13       18.30       14.22     15.18 o 
  -2   1  13       17.88       12.72     16.79 o 
  -1   1  13       57.09       68.08     17.46 o 
   0   1  13      312.96      306.85     22.62 o 
   1   1  13      138.40      154.51     21.45 o 
   2   1  13        5.52        5.40     17.29 o 
   3   1  13      275.53      304.77     23.74 o 
   4   1  13      310.72      336.18     27.25 o 
 -11   2  13       28.53       37.40     26.35 o 
 -10   2  13       31.70       16.43     17.10 o 
  -9   2  13      104.95       95.12     18.70 o 
  -8   2  13       66.23       82.45     17.85 o 
  -7   2  13      203.41      193.89     19.71 o 
  -6   2  13        6.26       11.62     15.23 o 
  -5   2  13      162.68      164.91     14.31 o 
  -4   2  13        0.33        3.68     15.62 o 
  -3   2  13      250.07      235.63     20.22 o 
  -2   2  13        8.50       13.29     14.55 o 
  -1   2  13       74.27       66.56     17.38 o 
   0   2  13       13.47        4.03     16.87 o 
   1   2  13       95.39       70.88     19.61 o 
   2   2  13        0.20        7.87     18.90 o 
   3   2  13       28.34       20.71     17.41 o 
 -11   3  13        1.57        7.07     29.98 o 
 -10   3  13       24.61       52.21     25.84 o 
  -9   3  13        0.60        8.02     23.87 o 
  -8   3  13       23.92       22.02     15.97 o 
  -7   3  13       11.16       15.22     11.78 o 
  -6   3  13      235.87      261.45     15.90 o 
  -5   3  13      183.95      197.36     15.08 o 
  -4   3  13      109.51      129.66     17.53 o 
  -3   3  13       65.22       48.58     15.92 o 
  -2   3  13      124.39      131.38     18.58 o 
  -1   3  13        2.37       -0.48     19.80 o 
   0   3  13       19.62        4.83     16.10 o 
   1   3  13      223.55      196.90     20.58 o 
   2   3  13      255.71      234.25     21.81 o 
   3   3  13      138.47      141.87     20.62 o 
 -10   4  13       20.53       33.33     31.08 o 
  -9   4  13        0.00        9.04     30.58 o 
  -8   4  13        1.90        9.20     30.09 o 
  -7   4  13       28.95       28.90     15.63 o 
  -6   4  13        3.94       -2.15     15.40 o 
  -5   4  13       60.92       61.51     17.60 o 
  -4   4  13       32.71       20.43     15.47 o 
  -3   4  13        0.40        1.87     15.32 o 
  -2   4  13        0.25       -3.09     17.30 o 
  -1   4  13       11.78       20.59     20.14 o 
   0   4  13        3.48        0.98     17.72 o 
   1   4  13       13.24        6.34     18.78 o 
   2   4  13        7.61        2.81     19.49 o 
   3   4  13       66.10       55.66     20.18 o 
 -10   5  13      128.16      131.72     36.19 o 
  -9   5  13       13.90        1.31     30.74 o 
  -8   5  13        1.12        4.74     31.31 o 
  -7   5  13      170.17      206.85     36.90 o 
  -6   5  13      426.25      438.27     24.34 o 
  -5   5  13      237.24      231.68     19.66 o 
  -4   5  13      104.44       84.12     16.80 o 
  -3   5  13       68.96       67.75     18.23 o 
  -2   5  13       24.05       34.12     17.60 o 
  -1   5  13        0.78       -5.02     17.84 o 
   0   5  13       39.33       37.82     24.00 o 
   1   5  13      306.05      331.90     25.25 o 
   2   5  13      314.38      339.19     24.22 o 
  -9   6  13       32.02       24.34     33.13 o 
  -8   6  13       23.27       29.22     33.82 o 
  -7   6  13        1.79       12.45     33.54 o 
  -6   6  13       11.20       14.40     25.46 o 
  -5   6  13       58.90       74.82     17.85 o 
  -4   6  13       85.76       85.81     18.93 o 
  -3   6  13        3.68        2.54     17.44 o 
  -2   6  13       24.50        9.81     17.36 o 
  -1   6  13       12.75       19.95     17.27 o 
   0   6  13        4.37        5.38     21.21 o 
   1   6  13        7.05       16.92     18.26 o 
  -8   7  13       16.00       17.89     35.69 o 
  -7   7  13        0.36        3.37     33.49 o 
  -6   7  13      432.17      425.63     38.32 o 
  -5   7  13      489.30      541.01     44.14 o 
  -4   7  13        1.83       -2.25     16.65 o 
  -3   7  13       27.55        7.37     18.27 o 
  -2   7  13      331.14      359.15     25.03 o 
  -1   7  13       19.17        8.80     18.70 o 
   0   7  13       48.17       35.27     25.29 o 
  -5   8  13      101.30       92.04     31.71 o 
  -4   8  13        3.00        5.10     32.95 o 
  -3   8  13      155.41      154.68     35.63 o 
  -2   8  13       19.99        7.00     18.42 o 
 -10   0  14      167.50      133.56     29.94 o 
  -9   0  14       97.41       81.82     28.36 o 
  -8   0  14      223.32      196.23     31.38 o 
  -7   0  14      932.82      928.43     46.19 o 
  -6   0  14        0.80       -8.09     26.12 o 
  -5   0  14      184.89      160.93     30.52 o 
  -4   0  14      530.08      573.31     38.02 o 
  -3   0  14      787.69      823.16     41.59 o 
  -2   0  14       49.02       45.09     22.92 o 
  -1   0  14       19.53       13.84     27.82 o 
   0   0  14      225.11      213.82     34.06 o 
   1   0  14      180.23      196.87     29.76 o 
   2   0  14       47.57       38.07     29.38 o 
 -10   1  14      186.81      203.64     32.13 o 
  -9   1  14        0.67       -4.11     18.82 o 
  -8   1  14      224.60      208.42     20.88 o 
  -7   1  14       22.28       39.06     18.14 o 
  -6   1  14      249.86      261.32     22.33 o 
  -5   1  14       54.69       39.80     14.32 o 
  -4   1  14       98.38      111.04     21.21 o 
  -3   1  14      123.47      137.73     16.06 o 
  -2   1  14       96.05       88.83     19.28 o 
  -1   1  14      143.72      147.79     26.59 o 
   0   1  14       43.57       58.68     20.05 o 
   1   1  14      103.60      107.05     21.32 o 
   2   1  14        8.29       18.47     17.52 o 
 -10   2  14       73.93       53.45     30.88 o 
  -9   2  14       14.75       22.03     17.26 o 
  -8   2  14       10.54       17.22     17.16 o 
  -7   2  14        1.70        5.64     12.42 o 
  -6   2  14       21.50       44.24     13.93 o 
  -5   2  14       31.44       31.96     13.75 o 
  -4   2  14       78.60       90.30     18.12 o 
  -3   2  14      149.62      169.70     19.55 o 
  -2   2  14      304.30      265.55     22.94 o 
  -1   2  14       37.41       45.26     18.85 o 
   0   2  14        6.78       14.67     18.76 o 
   1   2  14       90.86       88.10     19.92 o 
  -9   3  14        0.91      -10.94     30.01 o 
  -8   3  14       82.22       70.03     18.16 o 
  -7   3  14        1.36        4.50     15.73 o 
  -6   3  14       79.27       90.21     13.92 o 
  -5   3  14        0.99        4.17     17.62 o 
  -4   3  14       29.83       18.80     16.81 o 
  -3   3  14        3.66        3.01     17.48 o 
  -2   3  14       71.41       54.82     27.67 o 
  -1   3  14        0.47       -4.86     19.24 o 
   0   3  14       15.20       17.04     16.52 o 
   1   3  14       25.31       25.88     18.47 o 
  -9   4  14       80.15       63.96     31.82 o 
  -8   4  14        0.36        3.71     29.98 o 
  -7   4  14        0.40        0.20     15.66 o 
  -6   4  14        4.93       -0.69     16.48 o 
  -5   4  14       93.97       86.03     18.42 o 
  -4   4  14      156.79      197.43     21.41 o 
  -3   4  14       51.13       61.00     17.40 o 
  -2   4  14       90.88       63.06     19.85 o 
  -1   4  14       74.78       61.08     18.92 o 
   0   4  14       62.95       59.04     18.35 o 
  -8   5  14       55.39       38.35     33.95 o 
  -7   5  14        0.14       16.04     32.17 o 
  -6   5  14       31.92       33.03     16.22 o 
  -5   5  14       32.18       40.85     17.94 o 
  -4   5  14       83.53       59.73     18.87 o 
  -3   5  14        8.95       11.70     19.06 o 
  -2   5  14       42.87       28.41     19.30 o 
  -1   5  14       19.75       23.78     23.46 o 
  -6   6  14       47.13       71.88     34.07 o 
  -5   6  14      442.85      451.78     41.41 o 
  -4   6  14       43.20       58.89     17.89 o 
  -3   6  14        8.64        9.35     17.56 o 
  -2   6  14      313.17      326.99     24.61 o 
  -7   1  15       88.13       71.76     19.41 o 
  -6   1  15       19.53       20.23     14.83 o 
  -5   1  15       68.79       36.25     14.37 o 
  -4   1  15        0.48        2.96     15.42 o 
  -3   1  15      607.54      662.35     31.12 o 
  -2   1  15      373.35      412.83     34.10 o 
  -1   1  15       10.75        1.07     20.63 o 
  -7   2  15       87.34       88.09     14.64 o 
  -6   2  15      144.85      124.88     16.73 o 
  -5   2  15       57.63       70.74     19.10 o 
  -4   2  15       53.74       50.45     17.98 o 
  -3   2  15        5.63        3.14     15.90 o 
  -2   2  15       68.06       59.83     19.80 o 
  -6   3  15        7.63        9.11     18.58 o 
  -5   3  15       39.61       49.41     18.88 o 
  -4   3  15       45.51       61.49     19.58 o 
  -3   3  15        9.86       -0.75     19.71 o 
                                                 
